# Supplementary material for: Two new polytypes of 2,4,6-tri­bromo­benzo­nitrile
Source: Acta Crystallogr E Crystallogr Commun. 2016 Jan 13;72(Pt 2):178–83. doi: 10.1107/S2056989016000256 (PMC4770976; doi:10.1107/S2056989016000256)
Supplement: Supplementary file 1 [file e-72-00178-sup1.cif]

##############################################################################
#                                                                            #
# This CIF contains the data in a paper accepted for publication in          #
# Acta Crystallographica Section E. It conforms to the requirements of       #
# Notes for Authors for Acta Crystallographica Section E, and has been       #
# peer reviewed under the auspices of the IUCr Commission on Journals.       #
#                                                                            #
# Full details of the Crystallographic Information File format               #
# are given in the paper "The Crystallographic Information File (CIF):       #
# a New Standard Archive File for Crystallography" by S. R. Hall, F. H.      #
# Allen and I. D. Brown [Acta Cryst. (1991), A47, 655-685].                  #
#                                                                            #
# The current version of the core CIF dictionary is obtainable from          #
# ftp://ftp.iucr.org/pub/cif_core.dic.                                       #
#                                                                            #
# Software is freely available for graphical display of the structure(s)     #
# in this CIF. For information consult the CIF software page                 #
# http://www.iucr.org/resources/cif/software.                                #
#                                                                            #
# This file may be used for bona fide research purposes within the           #
# scientific community so long as proper attribution is given to the journal # 
# article from which it was obtained.                                        #
#                                                                            #
##############################################################################
data_global
_audit_creation_method     'SHELXL97'
_journal_data_validation_number     ?
_journal_date_recd_electronic     2015-10-21
_journal_date_accepted     2016-01-05
_journal_name_full     'Acta Crystallographica, Section E'
_journal_year     2016
_journal_volume     72
_journal_issue      2
_journal_page_first     178
_journal_page_last     183
_journal_paper_category     GO
_journal_paper_doi     10.1107/S2056989016000256
_journal_coeditor_code     LH5796
_publ_contact_author_name     'Wayland E. Noland'
_publ_contact_author_address
;
 Department of Chemistry
 University of Minnesota
 207 Pleasant St SE
 Minneapolis, MN 55455
;
_publ_contact_author_email     'nolan001@umn.edu'
_publ_contact_author_fax     '612 626 7541'
_publ_contact_author_phone     '612 624 4052'
_publ_section_title
;
Two new polytypes of 2,4,6-tribromobenzonitrile
;
_publ_section_title_footnote     .
loop_
    _publ_author_name
    _publ_author_footnote
    _publ_author_address
    'Britton, Doyle'
;
Deceased July 7, 2015.
;
;
Department of Chemistry
University of Minnesota
Minneapolis, MN 55455-0431
USA
;
    'Noland, Wayland E.' ?
;
Department of Chemistry
University of Minnesota
Minneapolis, MN 55455-0431
USA
;
    'Tritch, Kenneth J.' ?
;
Department of Chemistry
University of Minnesota
Minneapolis, MN 55455-0431
USA
;
_publ_section_synopsis
;
Two new polymorphs of 2,4,6-tribromobenzonitrile have been found. Together with
the known polymorph, they are polytypic. One new polytype is isostructural
with the previously reported crystal structure of
1,3,5-tribromo-2-isocyanobenzene.
;
data_RCN-I
_database_code_depnum_ccdc_archive 'CCDC 1445496'
_audit_creation_method     <i>SHELXTL</i>
_chemical_name_systematic
;
 2,4,6-Tribromobenzonitrile - polytype I
;
_chemical_name_common     ?
_chemical_formula_moiety     'C7 H2 Br3 N'
_chemical_formula_sum     'C7 H2 Br3 N'
_chemical_formula_iupac     'C7 H2 Br3 N'
_chemical_formula_weight     339.83
_chemical_melting_point     ?
_symmetry_cell_setting     monoclinic
_symmetry_space_group_name_H-M     'P 21/m'
_symmetry_space_group_name_Hall     '-P 2yb'
loop_
    _symmetry_equiv_pos_as_xyz
    'x, y, z'
    '-x, y+1/2, -z'
    '-x, -y, -z'
    'x, -y-1/2, z'
_cell_length_a     4.8742(15)
_cell_length_b     10.247(3)
_cell_length_c     8.683(3)
_cell_angle_alpha     90.00
_cell_angle_beta     94.970(10)
_cell_angle_gamma     90.00
_cell_volume     432.0(2)
_cell_formula_units_Z     2
_cell_measurement_reflns_used     2049
_cell_measurement_theta_min     2.35
_cell_measurement_theta_max     27.4
_cell_measurement_temperature     173(2)
_exptl_crystal_description     needle
_exptl_crystal_colour     colorless
_exptl_crystal_size_max     0.50
_exptl_crystal_size_mid     0.15
_exptl_crystal_size_min     0.10
_exptl_crystal_density_diffrn     2.612
_exptl_crystal_density_meas     ?
_exptl_crystal_density_method     'not measured'
_exptl_crystal_F_000     312
_exptl_absorpt_coefficient_mu     13.934
_exptl_absorpt_correction_type     multi-scan
_exptl_absorpt_process_details
;
(SADABS; Bruker, 2002)
;
_exptl_absorpt_correction_T_min     0.080
_exptl_absorpt_correction_T_max     0.248
_diffrn_ambient_temperature     173(2)
_diffrn_radiation_type     MoK\a
_diffrn_radiation_wavelength     0.71073
_diffrn_radiation_source     'fine-focus sealed tube'
_diffrn_radiation_monochromator     graphite
_diffrn_measurement_device_type
;
Bruker 1K area-detector diffractometer
;
_diffrn_measurement_method     '\w scans'
_diffrn_detector_area_resol_mean     ?
_diffrn_reflns_number     4093
_diffrn_reflns_av_R_equivalents     0.1270
_diffrn_reflns_av_sigmaI/netI     0.0745
_diffrn_reflns_theta_min     2.35
_diffrn_reflns_theta_max     27.47
_diffrn_reflns_theta_full     27.00
_diffrn_measured_fraction_theta_max     0.993
_diffrn_measured_fraction_theta_full     0.993
_diffrn_reflns_limit_h_min     -6
_diffrn_reflns_limit_h_max     6
_diffrn_reflns_limit_k_min     -13
_diffrn_reflns_limit_k_max     13
_diffrn_reflns_limit_l_min     -11
_diffrn_reflns_limit_l_max     11
_diffrn_standards_number     0
_diffrn_standards_interval_count     ?
_diffrn_standards_interval_time     ?
_diffrn_standards_decay_%     '< 1'
_reflns_number_total     1024
_reflns_number_gt     856
_reflns_threshold_expression     '>2\s(I) '
_refine_ls_structure_factor_coef     Fsqd
_refine_ls_matrix_type     full
_refine_ls_R_factor_all     0.0563
_refine_ls_R_factor_gt     0.0462
_refine_ls_wR_factor_gt     0.1106
_refine_ls_wR_factor_ref     0.1158
_refine_ls_goodness_of_fit_ref     1.012
_refine_ls_restrained_S_all     1.012
_refine_ls_number_reflns     1024
_refine_ls_number_parameters     58
_refine_ls_number_restraints     0
_refine_ls_hydrogen_treatment     constr
_refine_ls_weighting_scheme     calc
_refine_ls_weighting_details
         'calc w=1/[\s^2^(Fo^2^)+(0.0690P)^2^+0.0000P] where P=(Fo^2^+2Fc^2^)/3'
_atom_sites_solution_hydrogens     geom
_atom_sites_solution_primary     direct
_atom_sites_solution_secondary     difmap
_refine_ls_shift/su_max     0.001
_refine_ls_shift/su_mean     0.000
_refine_diff_density_max     1.356
_refine_diff_density_min     -1.284
_refine_ls_extinction_method     none
_refine_ls_extinction_coef     ?
loop_
    _atom_type_symbol
    _atom_type_description
    _atom_type_scat_dispersion_real
    _atom_type_scat_dispersion_imag
    _atom_type_scat_source
    'C' 'C' 0.0033 0.0016
                         'International Tables Vol C Tables 4.2.6.8 and 6.1.1.4'
    'H' 'H' 0.0000 0.0000
                         'International Tables Vol C Tables 4.2.6.8 and 6.1.1.4'
    'N' 'N' 0.0061 0.0033
                         'International Tables Vol C Tables 4.2.6.8 and 6.1.1.4'
    'Br' 'Br' -0.2901 2.4595
                         'International Tables Vol C Tables 4.2.6.8 and 6.1.1.4'
_computing_data_collection
;
SMART (Bruker, 2002)
;
_computing_cell_refinement
;
SAINT (Bruker, 2002)
;
_computing_data_reduction
;
SAINT (Bruker, 2002)
;
_computing_structure_solution
;
<i>SHELXTL</i> (Sheldrick, 2008)
;
_computing_structure_refinement
;
<i>SHELXTL</i> (Sheldrick, 2008)
;
_computing_molecular_graphics
;
Mercury (Macrae <i>et al.</i>, 2008)
;
_computing_publication_material
;
<i>SHELXTL</i> (Sheldrick, 2008), enCIFer (Allen <i>et al.</i>,
2004),
and publCIF (Westrip, 2010)
;
loop_
    _atom_site_type_symbol
    _atom_site_label
    _atom_site_fract_x
    _atom_site_fract_y
    _atom_site_fract_z
    _atom_site_U_iso_or_equiv
    _atom_site_adp_type
    _atom_site_calc_flag
    _atom_site_refinement_flags
    _atom_site_occupancy
    _atom_site_symmetry_multiplicity
    _atom_site_disorder_assembly
    _atom_site_disorder_group
    Br Br12 0.33356(11) 0.47324(5) 0.18676(7) 0.0280(2) Uani d . 1 1 . .
    Br Br14 1.11323(14) 0.7500 0.57820(9) 0.0256(3) Uani d S 1 2 . .
    N N17 -0.0263(14) 0.7500 -0.0147(8) 0.0313(16) Uani d S 1 2 . .
    C C11 0.3828(14) 0.7500 0.1960(8) 0.0204(15) Uani d S 1 2 . .
    C C12 0.4932(10) 0.6324(5) 0.2559(6) 0.0224(11) Uani d . 1 1 . .
    C C13 0.7107(10) 0.6313(5) 0.3688(6) 0.0244(11) Uani d . 1 1 . .
    H H13 0.7842 0.5512 0.4091 0.029 Uiso calc R 1 1 . .
    C C14 0.8200(14) 0.7500 0.4224(8) 0.0197(15) Uani d S 1 2 . .
    C C17 0.1523(16) 0.7500 0.0799(9) 0.0241(16) Uani d S 1 2 . .
loop_
    _atom_site_aniso_label
    _atom_site_aniso_U_11
    _atom_site_aniso_U_22
    _atom_site_aniso_U_33
    _atom_site_aniso_U_12
    _atom_site_aniso_U_13
    _atom_site_aniso_U_23
    Br12 0.0334(4) 0.0160(3) 0.0337(4) -0.0043(2) -0.0015(2) -0.0016(2)
    Br14 0.0229(4) 0.0239(4) 0.0295(5) 0.000 -0.0018(3) 0.000
    N17 0.041(4) 0.021(3) 0.031(4) 0.000 -0.006(3) 0.000
    C11 0.022(3) 0.025(4) 0.015(4) 0.000 0.005(3) 0.000
    C12 0.023(2) 0.016(2) 0.029(3) -0.0012(19) 0.006(2) 0.001(2)
    C13 0.024(2) 0.017(3) 0.033(3) 0.004(2) 0.007(2) 0.004(2)
    C14 0.024(3) 0.025(4) 0.011(3) 0.000 0.003(3) 0.000
    C17 0.030(4) 0.011(3) 0.032(4) 0.000 0.004(3) 0.000
loop_
    _geom_bond_atom_site_label_1
    _geom_bond_atom_site_label_2
    _geom_bond_site_symmetry_2
    _geom_bond_distance
    _geom_bond_publ_flag
    Br12 C12 . 1.883(5) ?
    Br14 C14 . 1.881(7) ?
    C11 C12 . 1.401(6) ?
    C11 C17 . 1.443(10) ?
    C12 C13 . 1.380(8) ?
    C13 C14 . 1.391(6) ?
    C13 H13 . 0.9500 ?
    N17 C17 . 1.144(10) ?
loop_
    _geom_angle_atom_site_label_1
    _geom_angle_atom_site_label_2
    _geom_angle_atom_site_label_3
    _geom_angle_site_symmetry_1
    _geom_angle_site_symmetry_3
    _geom_angle
    _geom_angle_publ_flag
    C12 C11 C12 . 4_575 118.6(6) ?
    C12 C11 C17 . . 120.7(3) ?
    C13 C12 C11 . . 121.2(5) ?
    C13 C12 Br12 . . 119.3(4) ?
    C11 C12 Br12 . . 119.4(4) ?
    C12 C13 C14 . . 118.6(5) ?
    C12 C13 H13 . . 120.7 ?
    C14 C13 H13 . . 120.7 ?
    C13 C14 C13 . 4_575 121.9(6) ?
    C13 C14 Br14 . . 119.0(3) ?
    N17 C17 C11 . . 178.4(9) ?
loop_
    _geom_torsion_atom_site_label_1
    _geom_torsion_atom_site_label_2
    _geom_torsion_atom_site_label_3
    _geom_torsion_atom_site_label_4
    _geom_torsion_site_symmetry_1
    _geom_torsion_site_symmetry_2
    _geom_torsion_site_symmetry_3
    _geom_torsion_site_symmetry_4
    _geom_torsion
    _geom_torsion_publ_flag
    C12 C11 C12 C13 4_575 . . . -1.6(11) ?
    C17 C11 C12 C13 . . . . -178.9(7) ?
    C12 C11 C12 Br12 4_575 . . . 176.0(3) ?
    C17 C11 C12 Br12 . . . . -1.3(9) ?
    C11 C12 C13 C14 . . . . -0.2(10) ?
    Br12 C12 C13 C14 . . . . -177.8(5) ?
    C12 C13 C14 C13 . . . 4_575 2.0(12) ?
    C12 C13 C14 Br14 . . . . 179.2(5) ?
_iucr_refine_instructions_details
;
TITL RCN-I in P2(1)/m
CELL 0.71073   4.8742  10.247   8.683  90.000  94.97  90.000
ZERR    2.00   0.0015   0.003   0.003   0.000   0.01   0.000
LATT  1
SYMM -X, 0.5+Y, -Z
SFAC C H N BR
UNIT 14 4 2 6
TEMP -100
L.S.10
BOND $h
FMAP 2
PLAN 5
acta
WGHT    0.069000
FVAR       0.43013
BR12   4    0.333556    0.473244    0.186758    11.00000    0.03343    0.01596 =
         0.03370   -0.00162   -0.00154   -0.00427
BR14   4    1.113227    0.750000    0.578201    10.50000    0.02285    0.02388 =
         0.02946    0.00000   -0.00178    0.00000
N17    3   -0.026313    0.750000   -0.014738    10.50000    0.04076    0.02098 =
         0.03072    0.00000   -0.00582    0.00000
C11    1    0.382769    0.750000    0.196030    10.50000    0.02250    0.02451 =
         0.01474    0.00000    0.00455    0.00000
C12    1    0.493243    0.632445    0.255884    11.00000    0.02338    0.01572 =
         0.02874    0.00146    0.00614   -0.00116
C13    1    0.710709    0.631326    0.368818    11.00000    0.02438    0.01705 =
         0.03276    0.00416    0.00732    0.00368
AFIX  43
H13    2    0.784217    0.551239    0.409105    11.00000   -1.20000
AFIX   0
C14    1    0.819959    0.750000    0.422392    10.50000    0.02362    0.02473 =
         0.01088    0.00000    0.00274    0.00000
C17    1    0.152257    0.750000    0.079888    10.50000    0.02952    0.01089 =
         0.03220    0.00000    0.00406    0.00000
HKLF 4
REM  new in P2(1)/m
REM R1 =  0.0462 for    856 Fo > 4sig(Fo)  and  0.0563 for all   1024 data
REM     58 parameters refined using      0 restraints
END
WGHT      0.0693      0.0000
REM Highest difference peak  1.356,  deepest hole -1.284,  1-sigma level  0.256
Q1    1   0.3194  0.5008  0.0803  11.00000  0.05    1.36
Q2    1   0.3055  0.4481  0.0816  11.00000  0.05    1.30
Q3    1   1.1380  0.7035  0.6615  11.00000  0.05    1.18
Q4    1   0.3424  0.5165  0.2638  11.00000  0.05    1.12
Q5    1   1.1261  0.7500  0.7037  10.50000  0.05    1.11
;
data_RCN-II
_database_code_depnum_ccdc_archive 'CCDC 1445497'
_audit_creation_method     <i>SHELXTL</i>
_chemical_name_systematic
;
 2,4,6-Tribromobenzonitrile - polytype II
;
_chemical_name_common     ?
_chemical_formula_moiety     'C7 H2 Br3 N'
_chemical_formula_sum     'C7 H2 Br3 N'
_chemical_formula_iupac     'C7 H2 Br3 N'
_chemical_formula_weight     339.83
_chemical_melting_point     ?
_symmetry_cell_setting     orthorhombic
_symmetry_space_group_name_H-M     'P n m a'
_symmetry_space_group_name_Hall     '-P 2ac 2n'
loop_
    _symmetry_equiv_pos_as_xyz
    'x, y, z'
    '-x+1/2, -y, z+1/2'
    '-x, y+1/2, -z'
    'x+1/2, -y+1/2, -z+1/2'
    '-x, -y, -z'
    'x-1/2, y, -z-1/2'
    'x, -y-1/2, z'
    '-x-1/2, y-1/2, z-1/2'
_cell_length_a     13.6183(13)
_cell_length_b     10.2147(10)
_cell_length_c     12.4754(12)
_cell_angle_alpha     90.00
_cell_angle_beta     90.00
_cell_angle_gamma     90.00
_cell_volume     1735.4(3)
_cell_formula_units_Z     8
_cell_measurement_reflns_used     3180
_cell_measurement_theta_min     2.9
_cell_measurement_theta_max     27.2
_cell_measurement_temperature     173(2)
_exptl_crystal_description     plate
_exptl_crystal_colour     colorless
_exptl_crystal_size_max     0.25
_exptl_crystal_size_mid     0.20
_exptl_crystal_size_min     0.07
_exptl_crystal_density_diffrn     2.601
_exptl_crystal_density_meas     ?
_exptl_crystal_density_method     'not measured'
_exptl_crystal_F_000     1248
_exptl_absorpt_coefficient_mu     13.876
_exptl_absorpt_correction_type     multi-scan
_exptl_absorpt_process_details
;
(SADABS; Bruker, 2002)
;
_exptl_absorpt_correction_T_min     0.06
_exptl_absorpt_correction_T_max     0.37
_diffrn_ambient_temperature     173(2)
_diffrn_radiation_type     MoK\a
_diffrn_radiation_wavelength     0.71073
_diffrn_radiation_source     'fine-focus sealed tube'
_diffrn_radiation_monochromator     graphite
_diffrn_measurement_device_type
;
Bruker 1K area-detector diffractometer
;
_diffrn_measurement_method     '\w scans'
_diffrn_detector_area_resol_mean     ?
_diffrn_reflns_number     16607
_diffrn_reflns_av_R_equivalents     0.0516
_diffrn_reflns_av_sigmaI/netI     0.0297
_diffrn_reflns_theta_min     2.21
_diffrn_reflns_theta_max     27.50
_diffrn_reflns_theta_full     27.50
_diffrn_measured_fraction_theta_max     0.997
_diffrn_measured_fraction_theta_full     0.997
_diffrn_reflns_limit_h_min     -17
_diffrn_reflns_limit_h_max     17
_diffrn_reflns_limit_k_min     -13
_diffrn_reflns_limit_k_max     13
_diffrn_reflns_limit_l_min     -16
_diffrn_reflns_limit_l_max     16
_diffrn_standards_number     0
_diffrn_standards_interval_count     ?
_diffrn_standards_interval_time     ?
_diffrn_standards_decay_%     '< 1'
_reflns_number_total     2093
_reflns_number_gt     1692
_reflns_threshold_expression     '>2\s(I)'
_refine_ls_structure_factor_coef     Fsqd
_refine_ls_matrix_type     full
_refine_ls_R_factor_all     0.0421
_refine_ls_R_factor_gt     0.0283
_refine_ls_wR_factor_gt     0.0589
_refine_ls_wR_factor_ref     0.0628
_refine_ls_goodness_of_fit_ref     1.020
_refine_ls_restrained_S_all     1.020
_refine_ls_number_reflns     2093
_refine_ls_number_parameters     115
_refine_ls_number_restraints     0
_refine_ls_hydrogen_treatment     constr
_refine_ls_weighting_scheme     calc
_refine_ls_weighting_details
         'calc w=1/[\s^2^(Fo^2^)+(0.0300P)^2^+1.5600P] where P=(Fo^2^+2Fc^2^)/3'
_atom_sites_solution_hydrogens     geom
_atom_sites_solution_primary     direct
_atom_sites_solution_secondary     difmap
_refine_ls_shift/su_max     0.001
_refine_ls_shift/su_mean     0.000
_refine_diff_density_max     0.438
_refine_diff_density_min     -0.687
_refine_ls_extinction_method     none
_refine_ls_extinction_coef     ?
loop_
    _atom_type_symbol
    _atom_type_description
    _atom_type_scat_dispersion_real
    _atom_type_scat_dispersion_imag
    _atom_type_scat_source
    'C' 'C' 0.0033 0.0016
                         'International Tables Vol C Tables 4.2.6.8 and 6.1.1.4'
    'H' 'H' 0.0000 0.0000
                         'International Tables Vol C Tables 4.2.6.8 and 6.1.1.4'
    'N' 'N' 0.0061 0.0033
                         'International Tables Vol C Tables 4.2.6.8 and 6.1.1.4'
    'Br' 'Br' -0.2901 2.4595
                         'International Tables Vol C Tables 4.2.6.8 and 6.1.1.4'
_computing_data_collection
;
SMART (Bruker, 2002)
;
_computing_cell_refinement
;
SAINT (Bruker, 2002)
;
_computing_data_reduction
;
SAINT (Bruker, 2002)
;
_computing_structure_solution
;
<i>SHELXTL</i> (Sheldrick, 2008)
;
_computing_structure_refinement
;
<i>SHELXTL</i> (Sheldrick, 2008)
;
_computing_molecular_graphics
;
Mercury (Macrae <i>et al.</i>, 2008)
;
_computing_publication_material
;
<i>SHELXTL</i> (Sheldrick, 2008), enCIFer (Allen <i>et al.</i>,
2004),
and publCIF (Westrip, 2010)
;
loop_
    _atom_site_type_symbol
    _atom_site_label
    _atom_site_fract_x
    _atom_site_fract_y
    _atom_site_fract_z
    _atom_site_U_iso_or_equiv
    _atom_site_adp_type
    _atom_site_calc_flag
    _atom_site_refinement_flags
    _atom_site_occupancy
    _atom_site_symmetry_multiplicity
    _atom_site_disorder_assembly
    _atom_site_disorder_group
    Br Br22 0.13341(3) 0.52761(3) 0.04244(3) 0.02658(11) Uani d . 1 1 . .
    Br Br24 0.14558(4) 0.2500 0.43375(4) 0.02477(13) Uani d S 1 2 . .
    C C21 0.1318(3) 0.2500 0.0608(4) 0.0197(10) Uani d S 1 2 . .
    C C22 0.1359(2) 0.3683(3) 0.1174(3) 0.0206(7) Uani d . 1 1 . .
    C C23 0.1418(2) 0.3697(3) 0.2282(3) 0.0217(7) Uani d . 1 1 . .
    H H23 0.1444 0.4500 0.2666 0.026 Uiso calc R 1 1 . .
    C C24 0.1437(3) 0.2500 0.2821(4) 0.0190(10) Uani d S 1 2 . .
    C C27 0.1207(4) 0.2500 -0.0545(4) 0.0257(11) Uani d S 1 2 . .
    N N27 0.1115(3) 0.2500 -0.1447(4) 0.0332(11) Uani d S 1 2 . .
    Br Br32 0.10699(3) 0.47273(3) 0.69146(3) 0.02650(11) Uani d . 1 1 . .
    Br Br34 0.12804(4) 0.7500 0.29979(4) 0.02786(13) Uani d S 1 2 . .
    C C31 0.1095(3) 0.7500 0.6720(3) 0.0175(9) Uani d S 1 2 . .
    C C32 0.1116(2) 0.6320(3) 0.6155(3) 0.0195(7) Uani d . 1 1 . .
    C C33 0.1171(2) 0.6315(3) 0.5049(3) 0.0201(7) Uani d . 1 1 . .
    H H33 0.1189 0.5511 0.4666 0.024 Uiso calc R 1 1 . .
    C C34 0.1199(3) 0.7500 0.4508(4) 0.0196(10) Uani d S 1 2 . .
    C C37 0.1056(3) 0.7500 0.7873(4) 0.0200(10) Uani d S 1 2 . .
    N N37 0.1015(3) 0.7500 0.8798(3) 0.0255(9) Uani d S 1 2 . .
loop_
    _atom_site_aniso_label
    _atom_site_aniso_U_11
    _atom_site_aniso_U_22
    _atom_site_aniso_U_33
    _atom_site_aniso_U_12
    _atom_site_aniso_U_13
    _atom_site_aniso_U_23
    Br22 0.0364(2) 0.01742(19) 0.0259(2) -0.00058(15) -0.00196(15) 0.00451(14)
    Br24 0.0303(3) 0.0261(3) 0.0179(2) 0.000 0.00098(19) 0.000
    C21 0.018(2) 0.021(3) 0.021(2) 0.000 0.0017(19) 0.000
    C22 0.0208(16) 0.0182(16) 0.0227(17) 0.0016(14) -0.0003(13) 0.0017(14)
    C23 0.0225(16) 0.0186(18) 0.0240(17) -0.0012(14) -0.0012(14) -0.0017(14)
    C24 0.021(2) 0.021(3) 0.015(2) 0.000 0.0022(18) 0.000
    C27 0.028(3) 0.020(3) 0.029(3) 0.000 0.000(2) 0.000
    N27 0.048(3) 0.026(2) 0.026(3) 0.000 -0.002(2) 0.000
    Br32 0.0386(2) 0.01618(19) 0.02475(19) -0.00117(15) 0.00205(14) 0.00374(14)
    Br34 0.0418(3) 0.0243(3) 0.0174(2) 0.000 -0.0003(2) 0.000
    C31 0.017(2) 0.021(2) 0.015(2) 0.000 -0.0003(17) 0.000
    C32 0.0182(15) 0.0163(16) 0.0241(17) 0.0004(13) -0.0006(13) 0.0044(14)
    C33 0.0229(17) 0.0157(18) 0.0216(17) 0.0015(14) -0.0009(13) -0.0018(14)
    C34 0.025(2) 0.018(2) 0.015(2) 0.000 -0.0001(18) 0.000
    C37 0.023(2) 0.014(2) 0.023(3) 0.000 -0.0009(19) 0.000
    N37 0.030(2) 0.024(2) 0.023(2) 0.000 -0.0002(17) 0.000
loop_
    _geom_bond_atom_site_label_1
    _geom_bond_atom_site_label_2
    _geom_bond_site_symmetry_2
    _geom_bond_distance
    _geom_bond_publ_flag
    Br22 C22 . 1.877(3) ?
    Br24 C24 . 1.892(5) ?
    C21 C22 . 1.400(4) ?
    C21 C27 . 1.446(7) ?
    C22 C23 . 1.385(5) ?
    C23 C24 . 1.395(4) ?
    C23 H23 . 0.9500 ?
    C27 N27 . 1.132(7) ?
    Br32 C32 . 1.884(3) ?
    Br34 C34 . 1.887(4) ?
    C31 C32 . 1.396(4) ?
    C31 C37 . 1.439(6) ?
    C32 C33 . 1.382(5) ?
    C33 C34 . 1.387(4) ?
    C33 H33 . 0.9500 ?
    C37 N37 . 1.156(6) ?
loop_
    _geom_angle_atom_site_label_1
    _geom_angle_atom_site_label_2
    _geom_angle_atom_site_label_3
    _geom_angle_site_symmetry_1
    _geom_angle_site_symmetry_3
    _geom_angle
    _geom_angle_publ_flag
    C22 C21 C22 7_565 . 119.3(4) ?
    C22 C21 C27 . . 120.3(2) ?
    C23 C22 C21 . . 120.9(3) ?
    C23 C22 Br22 . . 119.3(3) ?
    C21 C22 Br22 . . 119.8(3) ?
    C22 C23 C24 . . 118.2(3) ?
    C22 C23 H23 . . 120.9 ?
    C24 C23 H23 . . 120.9 ?
    C23 C24 C23 7_565 . 122.4(4) ?
    C23 C24 Br24 . . 118.8(2) ?
    N27 C27 C21 . . 179.7(5) ?
    C32 C31 C32 7_575 . 119.3(4) ?
    C32 C31 C37 . . 120.3(2) ?
    C33 C32 C31 . . 120.6(3) ?
    C33 C32 Br32 . . 120.0(3) ?
    C31 C32 Br32 . . 119.4(2) ?
    C32 C33 C34 . . 118.9(3) ?
    C32 C33 H33 . . 120.5 ?
    C34 C33 H33 . . 120.5 ?
    C33 C34 C33 7_575 . 121.6(4) ?
    C33 C34 Br34 . . 119.2(2) ?
    N37 C37 C31 . . 179.3(5) ?
loop_
    _geom_torsion_atom_site_label_1
    _geom_torsion_atom_site_label_2
    _geom_torsion_atom_site_label_3
    _geom_torsion_atom_site_label_4
    _geom_torsion_site_symmetry_1
    _geom_torsion_site_symmetry_2
    _geom_torsion_site_symmetry_3
    _geom_torsion_site_symmetry_4
    _geom_torsion
    _geom_torsion_publ_flag
    C22 C21 C22 C23 7_565 . . . -1.4(6) ?
    C27 C21 C22 C23 . . . . 176.8(4) ?
    C22 C21 C22 Br22 7_565 . . . 178.6(2) ?
    C27 C21 C22 Br22 . . . . -3.2(5) ?
    C21 C22 C23 C24 . . . . 0.1(5) ?
    Br22 C22 C23 C24 . . . . -179.9(3) ?
    C22 C23 C24 C23 . . . 7_565 1.3(7) ?
    C22 C23 C24 Br24 . . . . -177.1(2) ?
    C32 C31 C32 C33 7_575 . . . 0.8(6) ?
    C37 C31 C32 C33 . . . . -178.9(4) ?
    C32 C31 C32 Br32 7_575 . . . -179.2(2) ?
    C37 C31 C32 Br32 . . . . 1.1(5) ?
    C31 C32 C33 C34 . . . . -0.3(5) ?
    Br32 C32 C33 C34 . . . . 179.7(3) ?
    C32 C33 C34 C33 . . . 7_575 -0.2(7) ?
    C32 C33 C34 Br34 . . . . 179.7(2) ?
_iucr_refine_instructions_details
;
TITL RCN-II in Pnma
CELL 0.71073  13.6183  10.2147  12.4754  90.000  90.000  90.000
ZERR    8.00   0.0013   0.0010   0.0012   0.000   0.000   0.000
LATT  1
SYMM 0.5-X, -Y, 0.5+Z
SYMM -X, 0.5+Y, -Z
SYMM 0.5+X, 0.5-Y, 0.5-Z
SFAC C H N BR
UNIT 56 16 8 24
TEMP -100
L.S. 6
BOND $h
FMAP 2
PLAN 10
acta
conf
WGHT    0.030000    1.560000
FVAR       0.11811
BR22  4    0.133411    0.527611    0.042435    11.00000    0.03638    0.01742 =
         0.02593    0.00451   -0.00196   -0.00058
BR24  4    0.145575    0.250000    0.433753    10.50000    0.03027    0.02615 =
         0.01790    0.00000    0.00098    0.00000
C21   1    0.131848    0.250000    0.060832    10.50000    0.01801    0.02059 =
         0.02065    0.00000    0.00170    0.00000
C22   1    0.135935    0.368286    0.117379    11.00000    0.02077    0.01816 =
         0.02275    0.00172   -0.00032    0.00164
C23   1    0.141785    0.369699    0.228241    11.00000    0.02246    0.01859 =
         0.02403   -0.00169   -0.00121   -0.00123
AFIX  43
H23   2    0.144441    0.449992    0.266558    11.00000   -1.20000
AFIX   0
C24   1    0.143669    0.250000    0.282100    10.50000    0.02098    0.02106 =
         0.01507    0.00000    0.00217    0.00000
C27   1    0.120663    0.250000   -0.054469    10.50000    0.02752    0.02022 =
         0.02942    0.00000   -0.00017    0.00000
N27   3    0.111499    0.250000   -0.144689    10.50000    0.04771    0.02595 =
         0.02601    0.00000   -0.00211    0.00000
BR32  4    0.106987    0.472731    0.691461    11.00000    0.03857    0.01618 =
         0.02475    0.00374    0.00205   -0.00117
BR34  4    0.128037    0.750000    0.299795    10.50000    0.04184    0.02431 =
         0.01741    0.00000   -0.00029    0.00000
C31   1    0.109512    0.750000    0.671997    10.50000    0.01668    0.02069 =
         0.01509    0.00000   -0.00030    0.00000
C32   1    0.111640    0.632049    0.615502    11.00000    0.01818    0.01628 =
         0.02409    0.00439   -0.00056    0.00038
C33   1    0.117087    0.631451    0.504912    11.00000    0.02289    0.01571 =
         0.02159   -0.00181   -0.00089    0.00150
AFIX  43
H33   2    0.118862    0.551133    0.466568    11.00000   -1.20000
AFIX   0
C34   1    0.119922    0.750000    0.450764    10.50000    0.02533    0.01826 =
         0.01533    0.00000   -0.00010    0.00000
C37   1    0.105635    0.750000    0.787296    10.50000    0.02283    0.01403 =
         0.02322    0.00000   -0.00092    0.00000
N37   3    0.101486    0.750000    0.879809    10.50000    0.02962    0.02369 =
         0.02309    0.00000   -0.00019    0.00000
HKLF 4
REM  RCN-II in Pnma
REM R1 =  0.0283 for   1692 Fo > 4sig(Fo)  and  0.0421 for all   2093 data
REM    115 parameters refined using      0 restraints
END
WGHT      0.0178      2.2158
REM Highest difference peak  0.438,  deepest hole -0.687,  1-sigma level  0.132
Q1    1   0.0126  0.1227 -0.1446  11.00000  0.05    0.44
Q2    1   0.1288  0.8732  0.3011  11.00000  0.05    0.40
Q3    1   0.0169  0.6178  0.0202  11.00000  0.05    0.38
Q4    1   0.2751  0.4623  0.3201  11.00000  0.05    0.37
Q5    1   0.2527  0.5481  0.4448  11.00000  0.05    0.37
Q6    1   0.0481  0.4222  0.6437  11.00000  0.05    0.36
Q7    1   0.2639  0.5419  0.0200  11.00000  0.05    0.36
Q8    1   0.0478  0.2500  0.2381  10.50000  0.05    0.36
Q9    1   0.1871  0.4624 -0.0809  11.00000  0.05    0.35
Q10   1   0.2008  0.6304  0.0991  11.00000  0.05    0.35
;
data_RCN-III
_database_code_depnum_ccdc_archive 'CCDC 1445498'
_audit_creation_method     <i>SHELXTL</i>
_chemical_name_systematic
;
 2,4,6-Tribromobenzonitrile - polytype III
;
_chemical_name_common     ?
_chemical_formula_moiety     'C7 H2 Br3 N'
_chemical_formula_sum     'C7 H2 Br3 N'
_chemical_formula_iupac     'C7 H2 Br3 N'
_chemical_formula_weight     339.83
_chemical_melting_point     ?
_symmetry_cell_setting     orthorhombic
_symmetry_space_group_name_H-M     'P n m a'
_symmetry_space_group_name_Hall     '-P 2ac 2n'
loop_
    _symmetry_equiv_pos_as_xyz
    'x, y, z'
    '-x+1/2, -y, z+1/2'
    '-x, y+1/2, -z'
    'x+1/2, -y+1/2, -z+1/2'
    '-x, -y, -z'
    'x-1/2, y, -z-1/2'
    'x, -y-1/2, z'
    '-x-1/2, y-1/2, z-1/2'
_cell_length_a     20.399(4)
_cell_length_b     10.2167(18)
_cell_length_c     12.493(2)
_cell_angle_alpha     90.00
_cell_angle_beta     90.00
_cell_angle_gamma     90.00
_cell_volume     2603.7(8)
_cell_formula_units_Z     12
_cell_measurement_reflns_used     2928
_cell_measurement_theta_min     2.58
_cell_measurement_theta_max     26.7
_cell_measurement_temperature     173(2)
_exptl_crystal_description     needle
_exptl_crystal_colour     colorless
_exptl_crystal_size_max     0.50
_exptl_crystal_size_mid     0.15
_exptl_crystal_size_min     0.10
_exptl_crystal_density_diffrn     2.601
_exptl_crystal_density_meas     ?
_exptl_crystal_density_method     'not measured'
_exptl_crystal_F_000     1872
_exptl_absorpt_coefficient_mu     13.873
_exptl_absorpt_correction_type     multi-scan
_exptl_absorpt_process_details
;
(SADABS; Bruker, 2002)
;
_exptl_absorpt_correction_T_min     0.054
_exptl_absorpt_correction_T_max     0.337
_diffrn_ambient_temperature     173(2)
_diffrn_radiation_type     MoK\a
_diffrn_radiation_wavelength     0.71073
_diffrn_radiation_source     'fine-focus sealed tube'
_diffrn_radiation_monochromator     graphite
_diffrn_measurement_device_type
;
Bruker 1K area-detector diffractometer
;
_diffrn_measurement_method     '\w scans'
_diffrn_detector_area_resol_mean     ?
_diffrn_reflns_number     22804
_diffrn_reflns_av_R_equivalents     0.0548
_diffrn_reflns_av_sigmaI/netI     0.0285
_diffrn_reflns_theta_min     2.58
_diffrn_reflns_theta_max     25.97
_diffrn_reflns_theta_full     25.97
_diffrn_measured_fraction_theta_max     0.994
_diffrn_measured_fraction_theta_full     0.994
_diffrn_reflns_limit_h_min     -24
_diffrn_reflns_limit_h_max     24
_diffrn_reflns_limit_k_min     -12
_diffrn_reflns_limit_k_max     12
_diffrn_reflns_limit_l_min     -15
_diffrn_reflns_limit_l_max     15
_diffrn_standards_number     0
_diffrn_standards_interval_count     ?
_diffrn_standards_interval_time     ?
_diffrn_standards_decay_%     '< 1'
_reflns_number_total     2691
_reflns_number_gt     2165
_reflns_threshold_expression     '>2\s(I)'
_refine_ls_structure_factor_coef     Fsqd
_refine_ls_matrix_type     full
_refine_ls_R_factor_all     0.0362
_refine_ls_R_factor_gt     0.0230
_refine_ls_wR_factor_gt     0.0428
_refine_ls_wR_factor_ref     0.0460
_refine_ls_goodness_of_fit_ref     1.066
_refine_ls_restrained_S_all     1.066
_refine_ls_number_reflns     2691
_refine_ls_number_parameters     173
_refine_ls_number_restraints     0
_refine_ls_hydrogen_treatment     constr
_refine_ls_weighting_scheme     calc
_refine_ls_weighting_details
         'calc w=1/[\s^2^(Fo^2^)+(0.0096P)^2^+3.3900P] where P=(Fo^2^+2Fc^2^)/3'
_atom_sites_solution_hydrogens     geom
_atom_sites_solution_primary     direct
_atom_sites_solution_secondary     difmap
_refine_ls_shift/su_max     0.001
_refine_ls_shift/su_mean     0.000
_refine_diff_density_max     0.557
_refine_diff_density_min     -0.494
_refine_ls_extinction_method     SHELXL
_refine_ls_extinction_coef     0.00028(3)
_refine_ls_extinction_expression
                                  'Fc^*^=kFc[1+0.001xFc^2^\l^3^/sin(2\q)]^-1/4^'
loop_
    _atom_type_symbol
    _atom_type_description
    _atom_type_scat_dispersion_real
    _atom_type_scat_dispersion_imag
    _atom_type_scat_source
    'C' 'C' 0.0033 0.0016
                         'International Tables Vol C Tables 4.2.6.8 and 6.1.1.4'
    'H' 'H' 0.0000 0.0000
                         'International Tables Vol C Tables 4.2.6.8 and 6.1.1.4'
    'N' 'N' 0.0061 0.0033
                         'International Tables Vol C Tables 4.2.6.8 and 6.1.1.4'
    'Br' 'Br' -0.2901 2.4595
                         'International Tables Vol C Tables 4.2.6.8 and 6.1.1.4'
_computing_data_collection
;
SMART (Bruker, 2002)
;
_computing_cell_refinement
;
SAINT (Bruker, 2002)
;
_computing_data_reduction
;
SAINT (Bruker, 2002)
;
_computing_structure_solution
;
<i>SHELXTL</i> (Sheldrick, 2008)
;
_computing_structure_refinement
;
<i>SHELXTL</i> (Sheldrick, 2008)
;
_computing_molecular_graphics
;
Mercury (Macrae <i>et al.</i>, 2008)
;
_computing_publication_material
;
<i>SHELXTL</i> (Sheldrick, 2008), enCIFer (Allen <i>et al.</i>,
2004),
and publCIF (Westrip, 2010)
;
loop_
    _atom_site_type_symbol
    _atom_site_label
    _atom_site_fract_x
    _atom_site_fract_y
    _atom_site_fract_z
    _atom_site_U_iso_or_equiv
    _atom_site_adp_type
    _atom_site_calc_flag
    _atom_site_refinement_flags
    _atom_site_occupancy
    _atom_site_symmetry_multiplicity
    _atom_site_disorder_assembly
    _atom_site_disorder_group
    Br Br42 0.340999(16) 0.52705(3) -0.05464(3) 0.02707(10) Uani d . 1 1 . .
    Br Br44 0.32895(2) 0.2500 0.33679(4) 0.02913(13) Uani d S 1 2 . .
    Br Br52 0.332551(16) 0.47245(3) 0.59427(3) 0.02775(9) Uani d . 1 1 . .
    Br Br54 0.32011(2) 0.7500 0.20370(3) 0.02542(12) Uani d S 1 2 . .
    Br Br62 0.511839(16) 0.52774(3) 0.67598(3) 0.02743(10) Uani d . 1 1 . .
    Br Br64 0.50730(2) 0.2500 1.06666(4) 0.02435(12) Uani d S 1 2 . .
    C C41 0.33919(19) 0.2500 -0.0353(3) 0.0182(9) Uani d S 1 2 . .
    C C42 0.33772(14) 0.3675(3) 0.0214(2) 0.0207(7) Uani d . 1 1 . .
    C C43 0.33432(14) 0.3686(3) 0.1321(2) 0.0226(7) Uani d . 1 1 . .
    H H43 0.3331 0.4487 0.1706 0.027 Uiso calc R 1 1 . .
    C C44 0.3328(2) 0.2500 0.1851(4) 0.0219(10) Uani d S 1 2 . .
    C C47 0.3440(2) 0.2500 -0.1508(4) 0.0218(10) Uani d S 1 2 . .
    N N47 0.34814(18) 0.2500 -0.2423(3) 0.0272(9) Uani d S 1 2 . .
    C C51 0.3338(2) 0.7500 0.5758(4) 0.0221(10) Uani d S 1 2 . .
    C C52 0.33096(14) 0.6320(3) 0.5193(2) 0.0211(7) Uani d . 1 1 . .
    C C53 0.32641(14) 0.6314(3) 0.4085(2) 0.0228(7) Uani d . 1 1 . .
    H H53 0.3246 0.5512 0.3701 0.027 Uiso calc R 1 1 . .
    C C54 0.3245(2) 0.7500 0.3549(3) 0.0204(10) Uani d S 1 2 . .
    C C57 0.3399(2) 0.7500 0.6908(4) 0.0225(10) Uani d S 1 2 . .
    N N57 0.3445(2) 0.7500 0.7823(3) 0.0329(10) Uani d S 1 2 . .
    C C61 0.5080(2) 0.2500 0.6942(4) 0.0204(10) Uani d S 1 2 . .
    C C62 0.50889(14) 0.3676(3) 0.7509(2) 0.0216(7) Uani d . 1 1 . .
    C C63 0.50886(14) 0.3686(3) 0.8618(2) 0.0218(7) Uani d . 1 1 . .
    H H63 0.5092 0.4488 0.9002 0.026 Uiso calc R 1 1 . .
    C C64 0.5083(2) 0.2500 0.9155(4) 0.0200(10) Uani d S 1 2 . .
    C C67 0.5049(2) 0.2500 0.5783(4) 0.0225(10) Uani d S 1 2 . .
    N N67 0.5024(2) 0.2500 0.4872(3) 0.0329(10) Uani d S 1 2 . .
loop_
    _atom_site_aniso_label
    _atom_site_aniso_U_11
    _atom_site_aniso_U_22
    _atom_site_aniso_U_33
    _atom_site_aniso_U_12
    _atom_site_aniso_U_13
    _atom_site_aniso_U_23
    Br42 0.03864(19) 0.01711(17) 0.02545(18) -0.00178(14) 0.00143(15)
                                                                     0.00391(15)
    Br44 0.0432(3) 0.0252(3) 0.0190(3) 0.000 0.0007(2) 0.000
    Br52 0.03826(19) 0.01818(17) 0.02682(18) -0.00040(15) -0.00267(15)
                                                                     0.00467(15)
    Br54 0.0309(3) 0.0270(3) 0.0184(2) 0.000 0.0017(2) 0.000
    Br62 0.03877(19) 0.01736(17) 0.02617(18) -0.00080(15) -0.00036(15)
                                                                     0.00376(15)
    Br64 0.0300(2) 0.0243(3) 0.0188(2) 0.000 -0.00018(19) 0.000
    C41 0.016(2) 0.017(2) 0.022(2) 0.000 -0.0010(18) 0.000
    C42 0.0214(15) 0.0175(17) 0.0233(17) -0.0001(14) -0.0011(13) 0.0052(14)
    C43 0.0269(16) 0.0160(17) 0.0248(17) -0.0016(14) -0.0003(14) -0.0016(15)
    C44 0.023(2) 0.024(3) 0.019(2) 0.000 0.0000(19) 0.000
    C47 0.020(2) 0.016(2) 0.029(3) 0.000 -0.004(2) 0.000
    N47 0.033(2) 0.022(2) 0.026(2) 0.000 -0.0017(19) 0.000
    C51 0.016(2) 0.026(3) 0.024(2) 0.000 0.001(2) 0.000
    C52 0.0244(15) 0.0154(17) 0.0234(16) 0.0002(14) -0.0002(13) 0.0037(14)
    C53 0.0255(16) 0.0198(18) 0.0232(17) 0.0025(14) 0.0024(14) -0.0031(15)
    C54 0.020(2) 0.024(3) 0.017(2) 0.000 0.0021(18) 0.000
    C57 0.025(2) 0.015(2) 0.027(3) 0.000 -0.003(2) 0.000
    N57 0.048(3) 0.027(2) 0.024(2) 0.000 -0.001(2) 0.000
    C61 0.020(2) 0.022(2) 0.020(2) 0.000 0.0041(19) 0.000
    C62 0.0199(15) 0.0188(17) 0.0261(17) 0.0017(13) 0.0011(13) 0.0047(15)
    C63 0.0236(16) 0.0178(18) 0.0239(16) 0.0007(14) 0.0018(13) -0.0028(15)
    C64 0.020(2) 0.022(2) 0.018(2) 0.000 0.0017(19) 0.000
    C67 0.028(2) 0.016(2) 0.024(3) 0.000 0.000(2) 0.000
    N67 0.055(3) 0.021(2) 0.024(2) 0.000 -0.002(2) 0.000
loop_
    _geom_bond_atom_site_label_1
    _geom_bond_atom_site_label_2
    _geom_bond_site_symmetry_2
    _geom_bond_distance
    _geom_bond_publ_flag
    Br42 C42 . 1.888(3) ?
    Br44 C44 . 1.897(5) ?
    Br52 C52 . 1.880(3) ?
    Br54 C54 . 1.892(4) ?
    Br62 C62 . 1.885(3) ?
    Br64 C64 . 1.889(4) ?
    C41 C42 . 1.394(4) ?
    C41 C47 . 1.447(6) ?
    C42 C43 . 1.384(4) ?
    C43 C44 . 1.381(4) ?
    C43 H43 . 0.9500 ?
    C47 N47 . 1.146(6) ?
    C51 C52 . 1.399(4) ?
    C51 C57 . 1.443(6) ?
    C52 C53 . 1.387(4) ?
    C53 C54 . 1.384(4) ?
    C53 H53 . 0.9500 ?
    C57 N57 . 1.147(6) ?
    C61 C62 . 1.395(4) ?
    C61 C67 . 1.450(6) ?
    C62 C63 . 1.386(4) ?
    C63 C64 . 1.385(4) ?
    C63 H63 . 0.9500 ?
    C67 N67 . 1.139(6) ?
loop_
    _geom_angle_atom_site_label_1
    _geom_angle_atom_site_label_2
    _geom_angle_atom_site_label_3
    _geom_angle_site_symmetry_1
    _geom_angle_site_symmetry_3
    _geom_angle
    _geom_angle_publ_flag
    C42 C41 C42 . 7_565 118.9(4) ?
    C42 C41 C47 . . 120.5(2) ?
    C43 C42 C41 . . 121.0(3) ?
    C43 C42 Br42 . . 119.9(2) ?
    C41 C42 Br42 . . 119.2(2) ?
    C44 C43 C42 . . 118.3(3) ?
    C44 C43 H43 . . 120.9 ?
    C42 C43 H43 . . 120.9 ?
    C43 C44 C43 7_565 . 122.6(4) ?
    C43 C44 Br44 . . 118.7(2) ?
    N47 C47 C41 . . 179.7(5) ?
    C52 C51 C52 7_575 . 119.1(4) ?
    C52 C51 C57 . . 120.4(2) ?
    C53 C52 C51 . . 120.7(3) ?
    C53 C52 Br52 . . 119.7(2) ?
    C51 C52 Br52 . . 119.7(2) ?
    C54 C53 C52 . . 118.7(3) ?
    C54 C53 H53 . . 120.6 ?
    C52 C53 H53 . . 120.6 ?
    C53 C54 C53 7_575 . 122.1(4) ?
    C53 C54 Br54 . . 119.0(2) ?
    N57 C57 C51 . . 179.8(5) ?
    C62 C61 C62 7_565 . 119.0(4) ?
    C62 C61 C67 . . 120.5(2) ?
    C63 C62 C61 . . 120.9(3) ?
    C63 C62 Br62 . . 119.4(3) ?
    C61 C62 Br62 . . 119.8(2) ?
    C64 C63 C62 . . 118.6(3) ?
    C64 C63 H63 . . 120.7 ?
    C62 C63 H63 . . 120.7 ?
    C63 C64 C63 7_565 . 122.0(4) ?
    C63 C64 Br64 . . 119.0(2) ?
    N67 C67 C61 . . 180.0(5) ?
loop_
    _geom_torsion_atom_site_label_1
    _geom_torsion_atom_site_label_2
    _geom_torsion_atom_site_label_3
    _geom_torsion_atom_site_label_4
    _geom_torsion_site_symmetry_1
    _geom_torsion_site_symmetry_2
    _geom_torsion_site_symmetry_3
    _geom_torsion_site_symmetry_4
    _geom_torsion
    _geom_torsion_publ_flag
    C42 C41 C42 C43 7_565 . . . -0.5(6) ?
    C47 C41 C42 C43 . . . . -178.8(3) ?
    C42 C41 C42 Br42 7_565 . . . 179.07(19) ?
    C47 C41 C42 Br42 . . . . 0.8(5) ?
    C41 C42 C43 C44 . . . . 0.4(5) ?
    Br42 C42 C43 C44 . . . . -179.2(3) ?
    C42 C43 C44 C43 . . . 7_565 -0.2(6) ?
    C42 C43 C44 Br44 . . . . 179.4(2) ?
    C52 C51 C52 C53 7_575 . . . 0.9(6) ?
    C57 C51 C52 C53 . . . . -178.7(3) ?
    C52 C51 C52 Br52 7_575 . . . -178.48(19) ?
    C57 C51 C52 Br52 . . . . 1.9(5) ?
    C51 C52 C53 C54 . . . . -0.2(5) ?
    Br52 C52 C53 C54 . . . . 179.2(3) ?
    C52 C53 C54 C53 . . . 7_575 -0.6(6) ?
    C52 C53 C54 Br54 . . . . 178.7(2) ?
    C62 C61 C62 C63 7_565 . . . -1.7(6) ?
    C67 C61 C62 C63 . . . . 177.0(3) ?
    C62 C61 C62 Br62 7_565 . . . 177.1(2) ?
    C67 C61 C62 Br62 . . . . -4.2(5) ?
    C61 C62 C63 C64 . . . . 0.4(5) ?
    Br62 C62 C63 C64 . . . . -178.4(3) ?
    C62 C63 C64 C63 . . . 7_565 1.0(6) ?
    C62 C63 C64 Br64 . . . . -179.3(2) ?
_iucr_refine_instructions_details
;
TITL RCN-III in Pnma
CELL 0.71073  20.3990  10.2167  12.4930  90.000  90.000  90.000
ZERR   12.00   0.0036   0.0018   0.0022   0.000   0.000   0.000
LATT  1
SYMM 0.5-X, -Y, 0.5+Z
SYMM -X, 0.5+Y, -Z
SYMM 0.5+X, 0.5-Y, 0.5-Z
SFAC C H N BR
UNIT 84 24 12 36
TEMP -100
L.S. 10
BOND $h
FMAP 2
PLAN 10
conf
acta
size 0.50 0.15 0.10
omit -3 52
WGHT    0.009600    3.390000
EXTI    0.000276
FVAR       0.08043
BR42  4    0.340999    0.527049   -0.054642    11.00000    0.03864    0.01711 =
         0.02545    0.00391    0.00143   -0.00178
BR44  4    0.328952    0.250000    0.336790    10.50000    0.04320    0.02518 =
         0.01901    0.00000    0.00065    0.00000
BR52  4    0.332551    0.472449    0.594265    11.00000    0.03826    0.01818 =
         0.02682    0.00467   -0.00267   -0.00040
BR54  4    0.320108    0.750000    0.203697    10.50000    0.03088    0.02697 =
         0.01842    0.00000    0.00175    0.00000
BR62  4    0.511839    0.527742    0.675978    11.00000    0.03877    0.01736 =
         0.02617    0.00376   -0.00036   -0.00080
BR64  4    0.507299    0.250000    1.066658    10.50000    0.02997    0.02430 =
         0.01878    0.00000   -0.00018    0.00000
C41   1    0.339189    0.250000   -0.035271    10.50000    0.01568    0.01721 =
         0.02174    0.00000   -0.00105    0.00000
C42   1    0.337720    0.367531    0.021412    11.00000    0.02137    0.01749 =
         0.02329    0.00521   -0.00112   -0.00006
C43   1    0.334321    0.368562    0.132086    11.00000    0.02693    0.01604 =
         0.02481   -0.00161   -0.00028   -0.00158
AFIX  43
H43   2    0.333055    0.448734    0.170551    11.00000   -1.20000
AFIX   0
C44   1    0.332818    0.250000    0.185098    10.50000    0.02274    0.02382 =
         0.01923    0.00000    0.00005    0.00000
C47   1    0.344047    0.250000   -0.150845    10.50000    0.01999    0.01592 =
         0.02936    0.00000   -0.00371    0.00000
N47   3    0.348142    0.250000   -0.242299    10.50000    0.03316    0.02209 =
         0.02645    0.00000   -0.00174    0.00000
C51   1    0.333772    0.750000    0.575798    10.50000    0.01631    0.02630 =
         0.02379    0.00000    0.00121    0.00000
C52   1    0.330958    0.631987    0.519256    11.00000    0.02442    0.01545 =
         0.02341    0.00372   -0.00023    0.00021
C53   1    0.326408    0.631443    0.408502    11.00000    0.02546    0.01984 =
         0.02322   -0.00308    0.00240    0.00253
AFIX  43
H53   2    0.324616    0.551248    0.370124    11.00000   -1.20000
AFIX   0
C54   1    0.324527    0.750000    0.354939    10.50000    0.01972    0.02435 =
         0.01726    0.00000    0.00215    0.00000
C57   1    0.339893    0.750000    0.690841    10.50000    0.02534    0.01480 =
         0.02728    0.00000   -0.00297    0.00000
N57   3    0.344526    0.750000    0.782315    10.50000    0.04776    0.02708 =
         0.02387    0.00000   -0.00145    0.00000
C61   1    0.508004    0.250000    0.694229    10.50000    0.01952    0.02164 =
         0.02008    0.00000    0.00413    0.00000
C62   1    0.508888    0.367625    0.750855    11.00000    0.01995    0.01882 =
         0.02607    0.00473    0.00105    0.00173
C63   1    0.508857    0.368556    0.861775    11.00000    0.02365    0.01776 =
         0.02388   -0.00279    0.00176    0.00072
AFIX  43
H63   2    0.509178    0.448823    0.900159    11.00000   -1.20000
AFIX   0
C64   1    0.508349    0.250000    0.915464    10.50000    0.02019    0.02164 =
         0.01825    0.00000    0.00167    0.00000
C67   1    0.504881    0.250000    0.578257    10.50000    0.02795    0.01571 =
         0.02383    0.00000    0.00023    0.00000
N67   3    0.502382    0.250000    0.487180    10.50000    0.05457    0.02058 =
         0.02369    0.00000   -0.00218    0.00000
HKLF 4
REM  RCN-III in Pnma
REM R1 =  0.0230 for   2165 Fo > 4sig(Fo)  and  0.0362 for all   2691 data
REM    173 parameters refined using      0 restraints
END
WGHT      0.0081      3.4272
REM Highest difference peak  0.557,  deepest hole -0.494,  1-sigma level  0.099
Q1    1   0.5114  0.6011  0.7358  11.00000  0.05    0.56
Q2    1   0.3357  0.5987  0.0008  11.00000  0.05    0.51
Q3    1   0.3475  0.4587  0.0092  11.00000  0.05    0.47
Q4    1   0.5085  0.4656  0.6200  11.00000  0.05    0.46
Q5    1   0.3403  0.4033  0.5407  11.00000  0.05    0.45
;
data_RNC-II
_database_code_depnum_ccdc_archive 'CCDC 1445499'
_audit_creation_method     SHELXL-2014/6
_chemical_name_systematic
;
 1,3,5-Tribromo-2-isocyanobenzene - polytype II
;
_chemical_name_common     ?
_chemical_formula_moiety     'C7 H2 Br3 N'
_chemical_formula_sum     'C7 H2 Br3 N'
_chemical_formula_weight     339.83
_chemical_melting_point     ?
_shelx_space_group_comment
;
The symmetry employed for this shelxl refinement is uniquely defined
by the following loop, which should always be used as a source of
symmetry information in preference to the above space-group names.
They are only intended as comments.
;
_space_group_crystal_system     orthorhombic
_space_group_name_H-M_alt     'P n m a'
_space_group_name_Hall     '-P 2ac 2n'
loop_
    _space_group_symop_operation_xyz
    'x, y, z'
    '-x+1/2, -y, z+1/2'
    '-x, y+1/2, -z'
    'x+1/2, -y+1/2, -z+1/2'
    '-x, -y, -z'
    'x-1/2, y, -z-1/2'
    'x, -y-1/2, z'
    '-x-1/2, y-1/2, z-1/2'
_cell_length_a     13.5916(18)
_cell_length_b     10.1464(13)
_cell_length_c     12.6158(16)
_cell_angle_alpha     90
_cell_angle_beta     90
_cell_angle_gamma     90
_cell_volume     1739.8(4)
_cell_formula_units_Z     8
_cell_measurement_reflns_used     2721
_cell_measurement_theta_min     3.00
_cell_measurement_theta_max     27.37
_cell_measurement_temperature     173(2)
_exptl_crystal_description     'Block'
_exptl_crystal_colour     'colourless'
_exptl_crystal_size_max     0.400
_exptl_crystal_size_mid     0.350
_exptl_crystal_size_min     0.200
_exptl_crystal_density_diffrn     2.595
_exptl_crystal_density_meas     ?
_exptl_crystal_density_method     ?
_exptl_crystal_F_000     1248
_exptl_absorpt_coefficient_mu     13.841
_exptl_absorpt_correction_type     multi-scan
_exptl_absorpt_process_details
;
(SADABS; Bruker, 2002)
;
_shelx_estimated_absorpt_T_min     0.072
_shelx_estimated_absorpt_T_max     0.168
_exptl_absorpt_correction_T_min     0.1704
_exptl_absorpt_correction_T_max     0.3334
_diffrn_ambient_temperature     173(2)
_diffrn_radiation_type     MoK\a
_diffrn_radiation_wavelength     0.71073
_diffrn_measurement_device_type
;
Bruker APEXII CCD
;
_diffrn_measurement_method     '\f and \w scans'
_diffrn_detector_area_resol_mean     ?
_diffrn_reflns_number     19459
_diffrn_reflns_av_R_equivalents     0.0782
_diffrn_reflns_theta_min     2.203
_diffrn_reflns_theta_max     27.505
_diffrn_reflns_theta_full     25.242
_diffrn_measured_fraction_theta_max     0.997
_diffrn_measured_fraction_theta_full     1.000
_diffrn_reflns_limit_h_min     -17
_diffrn_reflns_limit_h_max     17
_diffrn_reflns_limit_k_min     -13
_diffrn_reflns_limit_k_max     13
_diffrn_reflns_limit_l_min     -16
_diffrn_reflns_limit_l_max     16
_reflns_number_total     2105
_reflns_number_gt     1638
_reflns_threshold_expression     'I > 2\s(I)'
_refine_ls_structure_factor_coef     Fsqd
_refine_ls_matrix_type     full
_refine_ls_R_factor_all     0.0423
_refine_ls_R_factor_gt     0.0254
_refine_ls_wR_factor_gt     0.0507
_refine_ls_wR_factor_ref     0.0554
_refine_ls_goodness_of_fit_ref     1.057
_refine_ls_restrained_S_all     1.057
_refine_ls_number_reflns     2105
_refine_ls_number_parameters     116
_refine_ls_number_restraints     0
_refine_ls_hydrogen_treatment     constr
_refine_ls_weighting_scheme     calc
_refine_ls_weighting_details
              'w=1/[\s^2^(Fo^2^)+(0.0121P)^2^+1.0004P] where P=(Fo^2^+2Fc^2^)/3'
_atom_sites_solution_hydrogens     geom
_atom_sites_solution_primary     ?
_atom_sites_solution_secondary     ?
_refine_ls_shift/su_max     0.001
_refine_ls_shift/su_mean     0.000
_refine_diff_density_max     0.436
_refine_diff_density_min     -0.480
_refine_ls_extinction_method     SHELXL
_refine_ls_extinction_coef     0.00269(12)
_refine_ls_extinction_expression
                                  'Fc^*^=kFc[1+0.001xFc^2^\l^3^/sin(2\q)]^-1/4^'
loop_
    _atom_type_symbol
    _atom_type_description
    _atom_type_scat_dispersion_real
    _atom_type_scat_dispersion_imag
    _atom_type_scat_source
    'C' 'C' 0.0033 0.0016
                         'International Tables Vol C Tables 4.2.6.8 and 6.1.1.4'
    'H' 'H' 0.0000 0.0000
                         'International Tables Vol C Tables 4.2.6.8 and 6.1.1.4'
    'N' 'N' 0.0061 0.0033
                         'International Tables Vol C Tables 4.2.6.8 and 6.1.1.4'
    'Br' 'Br' -0.2901 2.4595
                         'International Tables Vol C Tables 4.2.6.8 and 6.1.1.4'
_computing_data_collection
;
APEX2 (Bruker, 2002)
;
_computing_cell_refinement
;
SAINT (Bruker, 2002)
;
_computing_data_reduction
;
SAINT (Bruker, 2002)
;
_computing_structure_solution
;
<i>SHELXT</i> (Sheldrick, 2015a)
;
_computing_structure_refinement
;
SHELXL2014 (Sheldrick, 2015b)
;
_computing_molecular_graphics
;
Mercury (Macrae <i>et al.</i>, 2008)
;
_computing_publication_material
;
<i>SHELXTL</i> (Sheldrick, 2008), enCIFer (Allen <i>et al.</i>,
2004),
and publCIF (Westrip, 2010)
;
loop_
    _atom_site_type_symbol
    _atom_site_label
    _atom_site_fract_x
    _atom_site_fract_y
    _atom_site_fract_z
    _atom_site_U_iso_or_equiv
    _atom_site_adp_type
    _atom_site_calc_flag
    _atom_site_occupancy
    _atom_site_disorder_assembly
    _atom_site_disorder_group
    C C121 0.3678(3) 0.7500 0.5680(3) 0.0162(9) Uani d 1 . .
    C C122 0.3637(2) 0.6315(3) 0.6238(2) 0.0176(7) Uani d 1 . .
    C C123 0.3573(2) 0.6306(3) 0.7332(2) 0.0182(7) Uani d 1 . .
    H H123 0.3541 0.5499 0.7712 0.022 Uiso calc 1 . .
    C C124 0.3559(3) 0.7500 0.7858(4) 0.0173(9) Uani d 1 . .
    N N127 0.3793(3) 0.7500 0.4583(3) 0.0215(9) Uani d 1 . .
    C C127 0.3909(4) 0.7500 0.3682(4) 0.0285(12) Uani d 1 . .
    Br Br122 0.36763(3) 0.47074(3) 0.54952(3) 0.02456(11) Uani d 1 . .
    Br Br124 0.35282(4) 0.7500 0.93610(4) 0.02254(13) Uani d 1 . .
    C C131 0.3904(3) 0.2500 0.1747(3) 0.0161(10) Uani d 1 . .
    C C132 0.3885(2) 0.3685(3) 0.1192(3) 0.0169(7) Uani d 1 . .
    C C133 0.3821(2) 0.3691(3) 0.0100(2) 0.0179(7) Uani d 1 . .
    H H133 0.3806 0.4499 -0.0281 0.021 Uiso calc 1 . .
    C C134 0.3781(3) 0.2500 -0.0428(4) 0.0190(10) Uani d 1 . .
    N N137 0.3955(3) 0.2500 0.2840(3) 0.0180(8) Uani d 1 . .
    C C137 0.3995(3) 0.2500 0.3761(4) 0.0246(11) Uani d 1 . .
    Br Br132 0.39399(3) 0.52885(3) 0.19404(3) 0.02480(11) Uani d 1 . .
    Br Br134 0.36801(4) 0.2500 -0.19267(4) 0.02564(14) Uani d 1 . .
loop_
    _atom_site_aniso_label
    _atom_site_aniso_U_11
    _atom_site_aniso_U_22
    _atom_site_aniso_U_33
    _atom_site_aniso_U_12
    _atom_site_aniso_U_13
    _atom_site_aniso_U_23
    C121 0.013(2) 0.019(2) 0.016(2) 0.000 0.0002(19) 0.000
    C122 0.0164(16) 0.0157(16) 0.0207(17) 0.0016(14) -0.0016(14) -0.0031(13)
    C123 0.0191(17) 0.0152(17) 0.0202(17) 0.0013(14) -0.0017(14) 0.0039(13)
    C124 0.017(2) 0.017(2) 0.018(2) 0.000 0.0003(19) 0.000
    N127 0.026(2) 0.018(2) 0.021(2) 0.000 0.0008(17) 0.000
    C127 0.035(3) 0.025(3) 0.026(3) 0.000 0.002(2) 0.000
    Br122 0.0339(2) 0.01579(18) 0.0239(2) -0.00052(15) 0.00210(15) -0.00522(14)
    Br124 0.0290(3) 0.0231(3) 0.0155(2) 0.000 -0.0005(2) 0.000
    C131 0.014(2) 0.019(2) 0.015(2) 0.000 -0.0026(17) 0.000
    C132 0.0158(16) 0.0138(16) 0.0210(17) 0.0001(13) 0.0003(13) -0.0042(13)
    C133 0.0229(18) 0.0132(17) 0.0174(17) 0.0014(14) -0.0001(13) 0.0035(13)
    C134 0.018(2) 0.024(3) 0.015(2) 0.000 -0.0016(18) 0.000
    N137 0.019(2) 0.017(2) 0.018(2) 0.000 0.0008(16) 0.000
    C137 0.024(3) 0.019(3) 0.030(3) 0.000 -0.001(2) 0.000
    Br132 0.0360(2) 0.01500(19) 0.0234(2) -0.00111(15) -0.00260(14) -0.00427(14)
    Br134 0.0393(3) 0.0222(3) 0.0154(3) 0.000 0.0003(2) 0.000
_geom_special_details
;
 All esds (except the esd in the dihedral angle between two l.s. planes)
 are estimated using the full covariance matrix.  The cell esds are taken
 into account individually in the estimation of esds in distances, angles
 and torsion angles; correlations between esds in cell parameters are only
 used when they are defined by crystal symmetry.  An approximate (isotropic)
 treatment of cell esds is used for estimating esds involving l.s. planes.
;
loop_
    _geom_bond_atom_site_label_1
    _geom_bond_atom_site_label_2
    _geom_bond_site_symmetry_2
    _geom_bond_distance
    _geom_bond_publ_flag
    C121 N127 . 1.393(6) ?
    C121 C122 7_575 1.395(4) ?
    C122 C123 . 1.382(4) ?
    C122 Br122 . 1.882(3) ?
    C123 C124 7_575 1.381(4) ?
    C123 H123 . 0.9500 ?
    C124 Br124 . 1.897(5) ?
    N127 C127 . 1.147(6) ?
    C131 N137 . 1.380(6) ?
    C131 C132 7_565 1.392(4) ?
    C132 C133 . 1.380(4) ?
    C132 Br132 . 1.883(3) ?
    C133 C134 7_565 1.381(4) ?
    C133 H133 . 0.9500 ?
    C134 Br134 . 1.895(4) ?
    N137 C137 . 1.164(6) ?
loop_
    _geom_angle_atom_site_label_1
    _geom_angle_atom_site_label_2
    _geom_angle_atom_site_label_3
    _geom_angle_site_symmetry_1
    _geom_angle_site_symmetry_3
    _geom_angle
    _geom_angle_publ_flag
    N127 C121 C122 . 7_575 120.4(2) ?
    C122 C121 C122 . 7_575 119.1(4) ?
    C123 C122 C121 . . 120.8(3) ?
    C123 C122 Br122 . . 119.6(2) ?
    C121 C122 Br122 . . 119.6(2) ?
    C124 C123 C122 . . 118.3(3) ?
    C124 C123 H123 . . 120.8 ?
    C122 C123 H123 . . 120.8 ?
    C123 C124 C123 . 7_575 122.5(4) ?
    C123 C124 Br124 7_575 . 118.7(2) ?
    C127 N127 C121 . . 178.5(5) ?
    N137 C131 C132 . 7_565 120.3(2) ?
    C132 C131 C132 7_565 . 119.5(4) ?
    C133 C132 C131 . . 120.5(3) ?
    C133 C132 Br132 . . 119.9(2) ?
    C131 C132 Br132 . . 119.5(2) ?
    C132 C133 C134 . . 118.7(3) ?
    C132 C133 H133 . . 120.7 ?
    C134 C133 H133 . . 120.7 ?
    C133 C134 C133 7_565 . 122.1(4) ?
    C133 C134 Br134 7_565 . 118.9(2) ?
    C137 N137 C131 . . 179.8(4) ?
loop_
    _geom_torsion_atom_site_label_1
    _geom_torsion_atom_site_label_2
    _geom_torsion_atom_site_label_3
    _geom_torsion_atom_site_label_4
    _geom_torsion_site_symmetry_1
    _geom_torsion_site_symmetry_2
    _geom_torsion_site_symmetry_3
    _geom_torsion_site_symmetry_4
    _geom_torsion
    _geom_torsion_publ_flag
    N127 C121 C122 C123 . . . . 176.7(3) ?
    C122 C121 C122 C123 7_575 . . . -1.0(6) ?
    N127 C121 C122 Br122 . . . . -3.0(5) ?
    C122 C121 C122 Br122 7_575 . . . 179.30(19) ?
    C121 C122 C123 C124 . . . . -0.5(5) ?
    Br122 C122 C123 C124 . . . . 179.2(3) ?
    C122 C123 C124 C123 . . . 7_575 2.1(7) ?
    C122 C123 C124 Br124 . . . . -177.4(2) ?
    N137 C131 C132 C133 . . . . -179.2(3) ?
    C132 C131 C132 C133 7_565 . . . 1.6(6) ?
    N137 C131 C132 Br132 . . . . 0.6(5) ?
    C132 C131 C132 Br132 7_565 . . . -178.6(2) ?
    C131 C132 C133 C134 . . . . -0.2(5) ?
    Br132 C132 C133 C134 . . . . -179.9(3) ?
    C132 C133 C134 C133 . . . 7_565 -1.3(7) ?
    C132 C133 C134 Br134 . . . . 179.3(3) ?
loop_
    _geom_hbond_atom_site_label_D
    _geom_hbond_atom_site_label_H
    _geom_hbond_atom_site_label_A
    _geom_hbond_site_symmetry_A
    _geom_hbond_distance_DH
    _geom_hbond_distance_HA
    _geom_hbond_distance_DA
    _geom_hbond_angle_DHA
    _geom_hbond_publ_flag
    C123 H123 Br134 1_556 0.95 3.08 3.976(3) 157.3 n
    C133 H133 Br124 1_554 0.95 3.10 3.995(3) 157.4 n
_shelx_res_file
;
TITL RNC-II in Pnma
CELL 0.71073  13.5916  10.1464  12.6158  90.000  90.000  90.000
ZERR    8.00   0.0018   0.0013   0.0016   0.000   0.000   0.000
LATT  1
SYMM 0.5-X, -Y, 0.5+Z
SYMM -X, 0.5+Y, -Z
SYMM 0.5+X, 0.5-Y, 0.5-Z
SFAC C  H  N BR
UNIT 56 16 8 24
TEMP -100
SIZE 0.20 0.35 0.40
EQIV $1 x, y, z+1
HTAB C123 Br134_$1
EQIV $2 x, y, z-1
HTAB C133 Br124_$2
RTAB CBR C127 Br132
RTAB CBR C137 Br122
RTAB NCBR N127 C127 Br132
RTAB NCBR N137 C137 Br122
L.S. 8
ACTA
LIST 4
CONF
BOND $H
FMAP 2
PLAN 5
WGHT    0.012100    1.000400
EXTI    0.002693
FVAR       0.04944
C121   1    0.367761    0.750000    0.567988    10.50000    0.01315    0.01918 =
         0.01617    0.00000    0.00017    0.00000
C122   1    0.363701    0.631496    0.623847    11.00000    0.01638    0.01570 =
         0.02073   -0.00312   -0.00156    0.00161
C123   1    0.357340    0.630636    0.733180    11.00000    0.01912    0.01524 =
         0.02022    0.00389   -0.00172    0.00128
AFIX  43
H123  2    0.354053    0.549946    0.771212    11.00000   -1.20000
AFIX   0
C124   1    0.355880    0.750000    0.785771    10.50000    0.01654    0.01687 =
         0.01836    0.00000    0.00027    0.00000
N127   3    0.379270    0.750000    0.458266    10.50000    0.02557    0.01844 =
         0.02056    0.00000    0.00081    0.00000
C127   1    0.390899    0.750000    0.368228    10.50000    0.03451    0.02503 =
         0.02600    0.00000    0.00184    0.00000
BR122  4    0.367627    0.470742    0.549523    11.00000    0.03393    0.01579 =
         0.02395   -0.00522    0.00210   -0.00052
BR124  4    0.352818    0.750000    0.936096    10.50000    0.02899    0.02308 =
         0.01555    0.00000   -0.00054    0.00000
C131   1    0.390417    0.250000    0.174723    10.50000    0.01402    0.01930 =
         0.01503    0.00000   -0.00255    0.00000
C132   1    0.388464    0.368473    0.119158    11.00000    0.01585    0.01381 =
         0.02104   -0.00418    0.00026    0.00012
C133   1    0.382141    0.369105    0.009977    11.00000    0.02293    0.01323 =
         0.01744    0.00347   -0.00011    0.00138
AFIX  43
H133  2    0.380601    0.449859   -0.028096    11.00000   -1.20000
AFIX   0
C134   1    0.378097    0.250000   -0.042825    10.50000    0.01802    0.02423 =
         0.01483    0.00000   -0.00165    0.00000
N137   3    0.395518    0.250000    0.283986    10.50000    0.01902    0.01704 =
         0.01807    0.00000    0.00076    0.00000
C137   1    0.399543    0.250000    0.376113    10.50000    0.02406    0.01941 =
         0.03020    0.00000   -0.00111    0.00000
BR132  4    0.393987    0.528853    0.194038    11.00000    0.03597    0.01500 =
         0.02344   -0.00427   -0.00260   -0.00111
BR134  4    0.368007    0.250000   -0.192669    10.50000    0.03928    0.02222 =
         0.01543    0.00000    0.00029    0.00000
HKLF 4
REM  RNC-II in Pnma
REM R1 =  0.0254 for    1638 Fo > 4sig(Fo)  and  0.0423 for all    2105 data
REM    116 parameters refined using      0 restraints
END
WGHT      0.0120      1.0141
REM Highest difference peak  0.436,  deepest hole -0.480,  1-sigma level  0.120
Q1    1   0.3423  0.7500  0.8622  10.50000  0.05    0.44
Q2    1   0.3037  0.4524  0.5813  11.00000  0.05    0.43
Q3    1   0.3726  0.4218  0.1464  11.00000  0.05    0.43
Q4    1   0.4052  0.1498 -0.2021  11.00000  0.05    0.43
Q5    1   0.3803  0.5595  0.1160  11.00000  0.05    0.41
;
_shelx_res_checksum     28925
_shelxl_version_number     2014/6
