# Supplementary material for: Two new polytypes of 2,4,6-tri­bromo­benzo­nitrile
Source: Acta Crystallogr E Crystallogr Commun. 2016 Jan 13;72(Pt 2):178–83. doi: 10.1107/S2056989016000256 (PMC4770976; doi:10.1107/S2056989016000256)
Supplement: Supplementary file 2 [file e-72-00178-RCN-Isup2.hkl]

# 
# h,k,l, Fc-squared, Fo-squared, sigma(Fo-squared) and status flag 
# 
data_RCN-I
_shelx_title ' Z2 in P2(1)/m' 
_shelx_refln_list_code          4 
_shelx_F_calc_maximum      234.25 
_exptl_crystal_F_000       312.00 
_reflns_d_resolution_high  0.7705 
 
loop_ 
 _symmetry_equiv_pos_as_xyz 
 'x, y, z' 
 '-x, y+1/2, -z' 
 '-x, -y, -z' 
 'x, -y-1/2, z' 
 
_cell_length_a     4.8742 
_cell_length_b    10.2470 
_cell_length_c     8.6830 
_cell_angle_alpha  90.000 
_cell_angle_beta   94.970 
_cell_angle_gamma  90.000 
 
_shelx_F_squared_multiplier     1.000 
 
loop_ 
 _refln_index_h 
 _refln_index_k 
 _refln_index_l 
 _refln_F_squared_calc 
 _refln_F_squared_meas 
 _refln_F_squared_sigma 
 _refln_observed_status 
   1   0   0      604.62      678.28     21.11 o 
   2   0   0     1570.60     1667.97     51.39 o 
   3   0   0     2240.71     2317.69     72.03 o 
   4   0   0     2444.10     2432.37    133.77 o 
   5   0   0     1648.73     1768.74     71.92 o 
   6   0   0      439.24      459.48     68.97 o 
   1   1   0      156.66      173.13      7.12 o 
   2   1   0     3502.78     3726.21     79.79 o 
   3   1   0     1654.49     1807.49     40.69 o 
   4   1   0       12.09        9.64      8.45 o 
   5   1   0       44.27       54.83     17.05 o 
   6   1   0      185.12      218.96     44.05 o 
   0   2   0      201.24      232.23      7.47 o 
   1   2   0    11963.50    13974.87    906.95 o 
   2   2   0     2950.08     3118.77     90.16 o 
   3   2   0     7725.33     8305.70    215.80 o 
   4   2   0       41.52       47.16      9.04 o 
   5   2   0        0.61       15.78     12.65 o 
   6   2   0      615.93      689.86     41.96 o 
   1   3   0     8631.15     9783.46    561.69 o 
   2   3   0        3.41       10.00      4.40 o 
   3   3   0      970.33     1024.93     43.36 o 
   4   3   0      882.28      940.49     38.45 o 
   5   3   0      655.67      732.94     53.74 o 
   6   3   0      192.09      265.13     33.04 o 
   0   4   0    18806.45    20225.40    536.82 o 
   1   4   0      543.21      678.96     37.14 o 
   2   4   0      747.70      876.67     46.54 o 
   3   4   0     1091.53     1087.55     63.55 o 
   4   4   0     2770.01     2985.31    169.95 o 
   5   4   0      419.81      503.45     34.98 o 
   6   4   0      101.55      180.85     35.40 o 
   1   5   0      418.82      449.03     15.35 o 
   2   5   0     6527.88     7098.78    358.34 o 
   3   5   0      512.31      559.62     19.94 o 
   4   5   0      299.55      328.14     16.21 o 
   5   5   0      124.05      139.10     18.45 o 
   0   6   0       95.87       85.13      7.82 o 
   1   6   0     3513.51     3769.85    131.03 o 
   2   6   0      681.11      728.10     24.45 o 
   3   6   0     2075.36     2250.15     89.08 o 
   4   6   0      301.93      320.93     20.63 o 
   5   6   0        0.96       15.32     17.00 o 
   1   7   0     6401.18     6623.80    191.83 o 
   2   7   0      529.88      564.39     27.40 o 
   3   7   0      732.91      748.00     24.00 o 
   4   7   0     1087.67     1234.87     56.04 o 
   5   7   0      929.72     1052.64     40.21 o 
   0   8   0     5177.28     4436.71    145.62 o 
   1   8   0      202.30      177.30     14.45 o 
   2   8   0       13.87       18.79      9.76 o 
   3   8   0       16.50       11.44     12.72 o 
   4   8   0      233.29      284.24     21.99 o 
   5   8   0      420.96      430.89     67.45 o 
   1   9   0     1372.60     1212.99     40.39 o 
   2   9   0     4651.07     4368.58    118.03 o 
   3   9   0      475.46      477.36     24.00 o 
   4   9   0      704.59      728.22     31.63 o 
   0  10   0     1916.63     1368.41     68.73 o 
   1  10   0      188.58      143.53     16.70 o 
   2  10   0       13.52        6.78     16.21 o 
   3  10   0       53.63       62.36     15.87 o 
   4  10   0      319.84      335.53     39.91 o 
   1  11   0     2908.57     2016.74    283.42 o 
   2  11   0      344.29      324.44     28.25 o 
   3  11   0      157.31      181.69     26.12 o 
   0  12   0        0.55       12.08     27.69 o 
   1  12   0      857.19      742.27    102.75 o 
   2  12   0       54.96       58.86     21.30 o 
   1  13   0      146.82      124.34     33.71 o 
  -6   0   1      554.40      507.51     53.10 o 
  -5   0   1      130.70      133.99     44.92 o 
  -4   0   1     2032.70     2124.07    133.34 o 
  -3   0   1     1853.23     2032.69     85.99 o 
  -2   0   1    12023.26    12591.28    439.33 o 
  -1   0   1      335.90      355.00     13.74 o 
   0   0   1       93.78       93.95      3.94 o 
   1   0   1    14469.53    14858.28    453.44 o 
   2   0   1     8764.57     9636.41    295.06 o 
   3   0   1     2883.96     2869.72     90.29 o 
   4   0   1      419.35      412.45     20.08 o 
   5   0   1     1511.33     1522.27     63.78 o 
  -6   1   1       64.06       50.05     23.57 o 
  -5   1   1        6.84        8.87     12.39 o 
  -4   1   1     1103.72     1201.43     66.52 o 
  -3   1   1      735.21      795.38     21.75 o 
  -2   1   1     1501.91     1622.36     48.12 o 
  -1   1   1      195.07      232.27     15.97 o 
   0   1   1       27.93       34.63      2.15 o 
   1   1   1     2310.03     2465.22     54.80 o 
   2   1   1     1011.15     1108.06     23.79 o 
   3   1   1     1506.52     1611.60     34.80 o 
   4   1   1       33.60       33.17      6.92 o 
   5   1   1      244.44      254.17     21.68 o 
   6   1   1      157.85      164.91     57.13 o 
  -6   2   1       27.20       45.10     30.89 o 
  -5   2   1     2747.82     2995.16    228.24 o 
  -4   2   1       83.13       81.63     11.22 o 
  -3   2   1      204.44      210.01     13.63 o 
  -2   2   1     3731.18     4119.30    262.17 o 
  -1   2   1    11176.04    12805.78    981.72 o 
   0   2   1     7062.55     9400.09    248.33 o 
   1   2   1     8015.75     8844.91    207.84 o 
   2   2   1      588.93      611.93     15.41 o 
   3   2   1       48.86       48.23      6.57 o 
   4   2   1     5668.00     5659.90    142.30 o 
   5   2   1       20.67       30.79     14.65 o 
   6   2   1       88.99      108.53     55.56 o 
  -6   3   1        2.35       35.78     25.55 o 
  -5   3   1      138.44      137.61     17.84 o 
  -4   3   1        2.30        1.70     10.31 o 
  -3   3   1     4055.62     4385.74    245.85 o 
  -2   3   1      494.96      536.51     31.19 o 
  -1   3   1      657.71      788.12     78.38 o 
   0   3   1      414.82      466.61     28.66 o 
   1   3   1     2069.26     2246.93     48.63 o 
   2   3   1     5225.42     5403.51    126.89 o 
   3   3   1      227.07      232.64     10.52 o 
   4   3   1      197.14      217.91     17.15 o 
   5   3   1       35.10       49.38     16.29 o 
  -6   4   1      253.72      226.63    103.59 o 
  -5   4   1       73.70       80.77     14.97 o 
  -4   4   1     2210.33     2395.50    215.15 o 
  -3   4   1      690.74      743.19     53.13 o 
  -2   4   1     8496.92     9702.56    846.48 o 
  -1   4   1      235.08      303.37     29.25 o 
   0   4   1       43.69       61.50      4.62 o 
   1   4   1     9811.80    11271.95    264.40 o 
   2   4   1     3457.79     3662.14     92.03 o 
   3   4   1     3247.42     3397.78     93.61 o 
   4   4   1      158.85      162.90     15.33 o 
   5   4   1      625.88      672.53     29.50 o 
  -5   5   1      193.96      264.18     25.94 o 
  -4   5   1     1811.02     1916.58    152.60 o 
  -3   5   1       90.07      107.03     10.93 o 
  -2   5   1      643.48      719.05     60.52 o 
  -1   5   1     4592.74     5130.31    587.24 o 
   0   5   1     8327.98     8284.23    309.12 o 
   1   5   1      366.61      344.74     11.34 o 
   2   5   1       74.42       95.48      7.74 o 
   3   5   1     2956.62     3214.83     81.42 o 
   4   5   1       20.07       26.71     12.72 o 
   5   5   1     1131.84     1253.67     44.14 o 
  -5   6   1      905.71     1085.63    100.10 o 
  -4   6   1        2.72        6.02     11.26 o 
  -3   6   1        4.00        9.72      9.41 o 
  -2   6   1      293.59      313.98     28.33 o 
  -1   6   1     3173.92     3293.67    371.79 o 
   0   6   1     1986.17     1812.70     83.38 o 
   1   6   1      870.94      816.08     21.97 o 
   2   6   1        5.81        8.81      7.31 o 
   3   6   1      149.81      158.65     14.59 o 
   4   6   1     1897.41     2053.39     61.14 o 
   5   6   1       14.07       30.52     16.83 o 
  -5   7   1        2.54       21.73     21.48 o 
  -4   7   1      149.66      159.27     15.72 o 
  -3   7   1     4573.02     5079.56    473.01 o 
  -2   7   1      275.74      290.35     24.65 o 
  -1   7   1     3405.09     3201.03    294.60 o 
   0   7   1     3625.85     3207.01    109.43 o 
   1   7   1     1521.51     1492.48     43.26 o 
   2   7   1     5385.30     5391.44    120.62 o 
   3   7   1      789.13      817.51     28.83 o 
   4   7   1       26.82       39.05     14.45 o 
   5   7   1      106.19      122.80     19.30 o 
  -5   8   1       95.97       64.97     41.40 o 
  -4   8   1      245.13      288.53     22.20 o 
  -3   8   1       59.78       67.63     12.28 o 
  -2   8   1      521.95      545.08     49.26 o 
  -1   8   1      272.77      265.06     23.83 o 
   0   8   1      396.72      337.41     18.72 o 
   1   8   1      371.11      400.51     17.53 o 
   2   8   1      419.78      418.81     18.30 o 
   3   8   1      521.28      552.68     23.66 o 
   4   8   1      115.72      132.84     17.94 o 
  -4   9   1     1628.43     1715.90    143.72 o 
  -3   9   1      367.59      352.06     25.77 o 
  -2   9   1      621.83      590.75     66.70 o 
  -1   9   1     1466.46     1302.55     89.05 o 
   0   9   1     3054.49     2388.63    102.69 o 
   1   9   1      257.72      203.65     31.39 o 
   2   9   1      392.23      362.00     18.78 o 
   3   9   1     2904.93     2755.49     79.02 o 
   4   9   1       65.35       81.28     17.68 o 
  -4  10   1       45.24       76.10     30.54 o 
  -3  10   1      104.89      103.22     17.03 o 
  -2  10   1      228.61      217.45     30.07 o 
  -1  10   1      275.37      287.37     26.51 o 
   0  10   1      269.56      237.17     17.72 o 
   1  10   1      120.06       98.52     17.69 o 
   2  10   1      303.08      285.47     23.38 o 
   3  10   1      124.50      152.38     18.00 o 
   4  10   1      121.50      183.61     45.08 o 
  -3  11   1     1908.57     1821.46    144.12 o 
  -2  11   1       25.35       19.83     16.86 o 
  -1  11   1     1010.87      840.12     61.22 o 
   0  11   1     1155.09      893.86     42.25 o 
   1  11   1      381.06      334.40     47.03 o 
   2  11   1     2188.17     2022.12     67.09 o 
   3  11   1      450.61      481.70     33.91 o 
  -2  12   1       23.26       34.67     20.25 o 
  -1  12   1      421.14      419.88     32.08 o 
   0  12   1      253.82      228.28     33.87 o 
   1  12   1       77.75       61.99     19.31 o 
   2  12   1       22.56       23.96     19.94 o 
  -1  13   1      809.01      728.50     47.68 o 
   0  13   1     1354.89     1173.07    181.18 o 
  -6   0   2     1025.18      999.98     64.59 o 
  -5   0   2      554.41      515.78     31.87 o 
  -4   0   2     1406.20     1393.10     55.76 o 
  -3   0   2     1020.69     1091.81     64.70 o 
  -2   0   2       91.12       91.71     15.23 o 
  -1   0   2    54873.64    51525.68   2671.81 o 
   0   0   2     3139.80     3055.31    187.95 o 
   1   0   2     1157.45     1079.54     43.35 o 
   2   0   2     1948.87     1829.10     58.94 o 
   3   0   2     5896.72     5655.47    175.18 o 
   4   0   2     1421.31     1380.98     48.44 o 
   5   0   2     1221.75     1153.27     87.45 o 
   6   0   2       45.48       44.86     43.40 o 
  -6   1   2        1.10       10.24     17.55 o 
  -5   1   2        5.17      -13.00     13.00 o 
  -4   1   2     1229.26     1235.97     37.75 o 
  -3   1   2     1620.96     1646.88     47.84 o 
  -2   1   2        0.67        5.92      3.97 o 
  -1   1   2      259.49      279.14     12.03 o 
   0   1   2      593.34      393.26     72.19 o 
   1   1   2     4251.91     4165.94    103.15 o 
   2   1   2     1290.61     1305.57     35.74 o 
   3   1   2      158.43      160.56      7.91 o 
   4   1   2      220.45      221.90     14.00 o 
   5   1   2      467.63      449.97     27.31 o 
   6   1   2      309.81      286.95     52.97 o 
  -6   2   2        5.97        6.19     18.75 o 
  -5   2   2      119.25      120.94     16.91 o 
  -4   2   2     2794.38     3093.13    134.15 o 
  -3   2   2     3535.69     3606.64    193.06 o 
  -2   2   2     4659.36     4772.99    343.91 o 
  -1   2   2      195.80      199.95     29.16 o 
   0   2   2    13684.53     9522.80   1935.12 o 
   1   2   2      619.68      617.15     15.64 o 
   2   2   2    12682.81    13079.42    320.70 o 
   3   2   2       22.93       24.65      5.23 o 
   4   2   2       17.70       12.62      8.80 o 
   5   2   2      909.35      856.61     59.67 o 
  -6   3   2      145.58      135.57     19.92 o 
  -5   3   2      757.98      838.08     83.09 o 
  -4   3   2      449.69      465.09     29.10 o 
  -3   3   2        7.11        4.24      7.45 o 
  -2   3   2     4052.62     4311.21    375.46 o 
  -1   3   2      562.33      604.07     80.52 o 
   0   3   2     8774.88     8813.99   1309.89 o 
   1   3   2       57.29       71.51      5.88 o 
   2   3   2     1381.16     1417.76     37.32 o 
   3   3   2      476.40      491.30     17.27 o 
   4   3   2     1709.07     1696.84     46.44 o 
   5   3   2      275.63      290.17     21.74 o 
  -6   4   2      256.25      102.64     57.13 o 
  -5   4   2      806.01      872.06     64.99 o 
  -4   4   2      684.06      716.40     88.89 o 
  -3   4   2      504.05      585.83     60.26 o 
  -2   4   2     1436.79     1592.05    158.55 o 
  -1   4   2    13233.42    15175.70   2039.60 o 
   0   4   2       24.22       17.44      3.76 o 
   1   4   2      579.52      606.50     19.51 o 
   2   4   2     1007.42      974.39     24.70 o 
   3   4   2     5967.88     5764.94    178.14 o 
   4   4   2      284.32      281.59     17.87 o 
   5   4   2      438.78      512.37     26.25 o 
  -5   5   2       56.85       57.45     18.38 o 
  -4   5   2      761.76      819.29    107.24 o 
  -3   5   2     2905.24     2935.92    308.82 o 
  -2   5   2      937.11      981.87    121.37 o 
  -1   5   2       25.02       30.32      7.69 o 
   0   5   2        3.00        5.79      4.27 o 
   1   5   2     8483.52     8369.09    419.68 o 
   2   5   2       37.24       39.44      7.15 o 
   3   5   2      672.63      674.36     20.88 o 
   4   5   2      205.13      221.25     16.23 o 
   5   5   2      762.59      820.27     33.11 o 
  -5   6   2      225.55      230.02     21.38 o 
  -4   6   2      697.84      770.14     82.73 o 
  -3   6   2     1015.66     1019.27    124.92 o 
  -2   6   2     1955.41     1999.74    272.65 o 
  -1   6   2       76.11       86.54     11.79 o 
   0   6   2     3570.93     3481.61    156.43 o 
   1   6   2       84.87       99.75      8.36 o 
   2   6   2     3508.30     3335.24    140.17 o 
   3   6   2      225.13      216.93     14.51 o 
   4   6   2        4.59        4.65     11.67 o 
   5   6   2      228.67      260.00     22.69 o 
  -5   7   2      781.79      936.85    113.05 o 
  -4   7   2      223.33      240.52     18.24 o 
  -3   7   2      132.41      153.45     15.96 o 
  -2   7   2     4287.26     4226.74    588.62 o 
  -1   7   2      665.15      690.45     70.74 o 
   0   7   2     5567.28     4879.33    621.04 o 
   1   7   2     1016.04      922.19     55.09 o 
   2   7   2     1484.01     1323.67     76.57 o 
   3   7   2      781.60      769.51     55.43 o 
   4   7   2     2348.26     2411.83     81.31 o 
   5   7   2       45.94       57.25     21.47 o 
  -4   8   2        0.05       11.46     14.57 o 
  -3   8   2        0.46        2.09     11.94 o 
  -2   8   2      347.49      362.14     60.67 o 
  -1   8   2     4051.56     3831.86    316.85 o 
   0   8   2       25.69       25.49      8.23 o 
   1   8   2       63.08       58.84     12.25 o 
   2   8   2       91.70       80.22     11.15 o 
   3   8   2      492.57      470.04     39.93 o 
   4   8   2      468.01      472.77     23.52 o 
  -4   9   2      706.88      752.73     91.41 o 
  -3   9   2     2136.31     2109.61    290.94 o 
  -2   9   2     1585.27     1449.23    186.00 o 
  -1   9   2       25.91       33.23      8.77 o 
   0   9   2      567.75      520.15     22.79 o 
   1   9   2     6043.17     5549.01    181.14 o 
   2   9   2       56.62       55.56     12.26 o 
   3   9   2     1014.72      924.61     44.76 o 
   4   9   2      258.86      273.12     23.20 o 
  -4  10   2        2.66       12.93     29.49 o 
  -3  10   2       40.56       44.88     15.91 o 
  -2  10   2      205.86      195.18     26.80 o 
  -1  10   2     1562.76     1271.74    200.45 o 
   0  10   2       86.50       62.41     15.23 o 
   1  10   2        1.12       11.88     15.32 o 
   2  10   2      181.38      159.83     22.56 o 
   3  10   2      477.04      471.57     29.44 o 
  -3  11   2      102.18      111.54     29.60 o 
  -2  11   2     2062.97     1644.01    226.29 o 
  -1  11   2      253.16      250.30     34.54 o 
   0  11   2     2509.05     2167.04    116.40 o 
   1  11   2      606.60      530.50     44.76 o 
   2  11   2      403.98      404.44     39.29 o 
   3  11   2      527.85      658.98    114.26 o 
  -2  12   2      633.19      578.03     87.81 o 
  -1  12   2        0.54        4.55     21.93 o 
   0  12   2      769.89      749.30    113.29 o 
   1  12   2        0.61       20.15     19.27 o 
   2  12   2      576.86      585.38     83.37 o 
   0  13   2       21.48      205.39     81.40 o 
  -6   0   3       17.83       14.97     25.67 o 
  -5   0   3      813.63      735.76     61.04 o 
  -4   0   3       75.77       69.38     36.62 o 
  -3   0   3     6145.11     6000.41    212.13 o 
  -2   0   3      768.36      744.99     29.67 o 
  -1   0   3      769.13      740.83     28.88 o 
   0   0   3     7825.92     7335.14    337.56 o 
   1   0   3    15921.93    15164.58    630.14 o 
   2   0   3     2158.16     1887.58     61.45 o 
   3   0   3      711.06      645.06     25.61 o 
   4   0   3     2725.35     2657.39    115.65 o 
   5   0   3       16.22       24.44     23.36 o 
  -6   1   3       35.40       46.06     26.07 o 
  -5   1   3      549.28      526.36     24.33 o 
  -4   1   3      341.35      347.66     21.50 o 
  -3   1   3      578.53      545.76     17.54 o 
  -2   1   3      318.22      329.71     18.63 o 
  -1   1   3      573.65      527.02     26.99 o 
   0   1   3     1687.71     1457.68     96.77 o 
   1   1   3      735.06      634.30     48.69 o 
   2   1   3     1217.03     1146.64     30.96 o 
   3   1   3      288.12      282.16     12.17 o 
   4   1   3      480.21      492.35     25.59 o 
   5   1   3      195.39      187.38     23.45 o 
  -6   2   3      838.33      827.32     68.60 o 
  -5   2   3      206.04      200.61     19.46 o 
  -4   2   3       32.95       36.32     10.60 o 
  -3   2   3      870.52      856.94     33.87 o 
  -2   2   3     8312.68     8242.41    548.99 o 
  -1   2   3     1517.20     1508.32    126.56 o 
   0   2   3     7424.23     5101.27   1123.41 o 
   1   2   3      886.60      787.52     29.22 o 
   2   2   3      859.83      834.60     23.70 o 
   3   2   3     7170.38     6786.59    168.71 o 
   4   2   3      426.80      422.45     18.65 o 
   5   2   3      127.34      106.10     18.69 o 
  -6   3   3       85.90       55.12     25.80 o 
  -5   3   3       29.63       44.39     16.16 o 
  -4   3   3     1978.41     2146.89    165.47 o 
  -3   3   3       10.79       12.99      9.10 o 
  -2   3   3      539.93      525.54     68.09 o 
  -1   3   3       96.45      100.96     17.03 o 
   0   3   3     3212.73     2688.80    421.04 o 
   1   3   3     3637.74     3461.25    170.60 o 
   2   3   3      890.57      859.26     29.32 o 
   3   3   3      243.76      228.57     17.82 o 
   4   3   3      152.99      154.81     18.57 o 
   5   3   3     1008.57     1042.23     47.25 o 
  -5   4   3      943.60     1021.19     97.18 o 
  -4   4   3       10.09       17.12     12.40 o 
  -3   4   3     4526.57     5209.16    411.57 o 
  -2   4   3      264.92      335.38     22.66 o 
  -1   4   3       34.82       41.78     13.10 o 
   0   4   3     5721.09     6020.61    811.26 o 
   1   4   3     6673.29     6200.59    591.10 o 
   2   4   3     2747.20     2618.99    108.71 o 
   3   4   3      210.95      218.31     14.60 o 
   4   4   3     1032.75     1015.53     29.76 o 
   5   4   3        0.25       14.01     20.83 o 
  -5   5   3      716.54      783.96     83.03 o 
  -4   5   3       54.23       38.11     15.45 o 
  -3   5   3      503.99      550.80     77.44 o 
  -2   5   3     1149.51     1136.20    156.16 o 
  -1   5   3     7574.38     6689.63   1209.45 o 
   0   5   3       58.93       50.81      8.66 o 
   1   5   3       19.05       22.02      6.67 o 
   2   5   3     2907.18     2651.88    144.63 o 
   3   5   3      139.27      153.02     16.92 o 
   4   5   3     1509.10     1440.91     77.94 o 
   5   5   3       25.63       20.97     13.94 o 
  -5   6   3       13.84       26.38     19.42 o 
  -4   6   3        1.67       29.52     21.54 o 
  -3   6   3       19.03       13.55     10.92 o 
  -2   6   3     2675.20     2593.55    366.91 o 
  -1   6   3      544.27      605.24     77.64 o 
   0   6   3     1112.50     1088.66     60.78 o 
   1   6   3        4.40        8.40      7.18 o 
   2   6   3      583.37      556.89     34.01 o 
   3   6   3     2425.17     2194.04    121.89 o 
   4   6   3       26.30       39.56     12.41 o 
   5   6   3       94.70      111.07     16.93 o 
  -5   7   3        1.32      -19.89     32.32 o 
  -4   7   3     2370.27     2383.82    360.92 o 
  -3   7   3        2.16       -1.49     11.10 o 
  -2   7   3     1980.70     1935.99    285.82 o 
  -1   7   3     2265.09     2149.12    358.40 o 
   0   7   3     2786.73     2921.01     80.61 o 
   1   7   3     3571.22     3457.70    166.53 o 
   2   7   3     1700.99     1627.51     89.39 o 
   3   7   3      112.13      117.50     14.09 o 
   4   7   3       33.26       37.87     13.39 o 
  -4   8   3        1.59       -9.55     15.69 o 
  -3   8   3      392.86      431.88     74.28 o 
  -2   8   3      115.93      119.47     20.77 o 
  -1   8   3      361.11      371.93     41.21 o 
   0   8   3      106.88      116.28     11.93 o 
   1   8   3      949.87      926.19     34.62 o 
   2   8   3      620.01      598.99     43.52 o 
   3   8   3       85.57       62.17     19.55 o 
   4   8   3      185.69      184.90     20.25 o 
  -4   9   3      198.59      168.48     27.88 o 
  -3   9   3      628.99      628.91    101.82 o 
  -2   9   3      237.65      243.00     38.49 o 
  -1   9   3     3212.17     2706.30    417.53 o 
   0   9   3        8.15        0.58     13.48 o 
   1   9   3      220.48      189.73     20.00 o 
   2   9   3     3286.86     3226.55    182.77 o 
   3   9   3      516.21      488.58     27.35 o 
   4   9   3      667.98      600.20     36.29 o 
  -3  10   3      227.74      227.93     45.61 o 
  -2  10   3      165.49      194.76     24.45 o 
  -1  10   3      157.01      176.70     33.04 o 
   0  10   3       21.09       17.80     15.71 o 
   1  10   3      490.23      445.51     26.23 o 
   2  10   3      190.62      219.56     23.42 o 
   3  10   3      147.38      169.98     22.58 o 
  -3  11   3       35.87       48.62     17.13 o 
  -2  11   3      544.40      487.73     64.96 o 
   0  11   3      894.79      895.00     53.52 o 
   1  11   3     1444.56     1248.41     69.14 o 
   2  11   3      925.08      935.33     57.29 o 
  -2  12   3      389.03      480.97     43.46 o 
  -1  12   3       66.49       43.34     33.34 o 
   0  12   3      116.31       72.41     27.24 o 
   1  12   3       11.37       33.16     20.11 o 
  -5   0   4      565.35      451.00     28.62 o 
  -4   0   4      396.54      354.92     22.69 o 
  -3   0   4      524.27      465.33     47.37 o 
  -2   0   4    17472.57    16925.88    590.26 o 
  -1   0   4     3642.89     3336.95    123.40 o 
   0   0   4      290.88      299.35     18.43 o 
   1   0   4      694.18      547.26     48.22 o 
   2   0   4     8135.44     6763.10    269.16 o 
   3   0   4      431.69      387.69     30.02 o 
   4   0   4     2073.52     1936.40     89.35 o 
   5   0   4      104.39       99.91     27.17 o 
  -5   1   4      618.84      576.61     25.15 o 
  -4   1   4      474.14      432.09     17.75 o 
  -3   1   4       35.33       31.96      7.64 o 
  -2   1   4      393.47      402.60     19.06 o 
  -1   1   4      728.06      712.95     27.65 o 
   0   1   4     2553.00     2359.20     97.02 o 
   1   1   4      380.00      362.20     25.76 o 
   2   1   4      417.55      382.25     12.94 o 
   3   1   4      497.24      476.35     23.21 o 
   4   1   4      730.27      691.30     31.44 o 
   5   1   4      320.60      315.39     27.50 o 
  -6   2   4       89.57       30.59     75.83 o 
  -5   2   4      584.14      514.42     35.30 o 
  -4   2   4     2264.88     2086.19    169.86 o 
  -3   2   4     1106.45      975.91     74.34 o 
  -2   2   4       94.48      110.55     15.03 o 
  -1   2   4     7432.13     7022.78    497.28 o 
   0   2   4      127.22      113.82     21.66 o 
   1   2   4    11408.78    10245.13    458.22 o 
   2   2   4      304.89      292.45     13.67 o 
   3   2   4      112.63      116.97     11.43 o 
   4   2   4      748.52      686.77     31.21 o 
   5   2   4     1384.72     1227.79     88.87 o 
  -5   3   4      147.16      123.34     18.79 o 
  -4   3   4        9.88       43.00     15.71 o 
  -3   3   4     1185.55     1205.08     85.89 o 
  -2   3   4     1052.69      974.55    124.35 o 
  -1   3   4     4498.20     4345.73    420.94 o 
   0   3   4       99.84       92.28     14.84 o 
   1   3   4     1179.74     1080.71     67.45 o 
   2   3   4       30.05       38.40      8.72 o 
   3   3   4     2645.88     2267.82     74.19 o 
   4   3   4      223.79      220.96     19.16 o 
   5   3   4      105.64       96.14     19.89 o 
  -5   4   4      279.08      259.68     60.76 o 
  -4   4   4      202.76      184.12     35.14 o 
  -3   4   4     1466.78     1696.27     55.49 o 
  -2   4   4     5363.49     4451.24   1184.17 o 
  -1   4   4      617.91      562.80     81.21 o 
   0   4   4      211.44      218.04     18.99 o 
   1   4   4      426.02      420.54     26.84 o 
   2   4   4     7812.83     7335.54    257.63 o 
   3   4   4       17.63       24.18      8.61 o 
   4   4   4      924.04      885.32     47.39 o 
   5   4   4       12.93       25.43     19.36 o 
  -5   5   4      515.19      486.87     94.87 o 
  -4   5   4      743.25      873.16     42.61 o 
  -3   5   4      819.29      887.84     97.24 o 
  -2   5   4       41.93       50.05      9.24 o 
  -1   5   4      194.69      237.30     52.98 o 
   0   5   4     6259.34     6250.23    524.17 o 
   1   5   4      190.23      195.50     14.10 o 
   2   5   4      813.95      779.27     43.27 o 
   3   5   4      204.39      192.01     14.46 o 
   4   5   4     1489.52     1338.17     54.54 o 
   5   5   4      517.26      565.74     40.38 o 
  -5   6   4      118.23       87.53     36.60 o 
  -4   6   4      722.39      798.01     96.58 o 
  -3   6   4      685.33      757.95     96.67 o 
  -2   6   4       49.98       47.96     16.58 o 
  -1   6   4     2044.87     1954.91    448.92 o 
   0   6   4       89.16       98.39     13.22 o 
   1   6   4     3443.64     3334.47    170.55 o 
   2   6   4       77.11       79.75     13.14 o 
   3   6   4       12.21        7.79     11.38 o 
   4   6   4      148.62      149.86     16.03 o 
  -5   7   4       44.49       21.19     35.35 o 
  -4   7   4       10.21       23.68     18.15 o 
  -3   7   4     1725.70     2251.49     86.20 o 
  -2   7   4     1412.51     1505.77    261.34 o 
  -1   7   4     2824.38     3405.05    103.49 o 
   0   7   4     1053.25     1122.83     60.63 o 
   1   7   4     1800.02     1636.18    125.69 o 
   2   7   4      177.06      197.54     16.25 o 
   3   7   4     3548.88     3186.61    204.46 o 
   4   7   4        0.89        0.39     13.19 o 
  -4   8   4       11.22       13.82     20.77 o 
  -3   8   4      275.33      307.56     66.62 o 
  -2   8   4     2033.42     2215.52    345.33 o 
  -1   8   4       11.88       13.44     10.39 o 
   0   8   4       98.76      114.58     14.37 o 
   1   8   4      204.48      200.21     16.68 o 
   2   8   4      611.36      624.19     48.50 o 
   3   8   4      285.23      264.72     35.50 o 
   4   8   4      185.20      180.69     22.89 o 
  -4   9   4      569.31      617.61    127.81 o 
  -3   9   4     1047.68     1051.26    224.96 o 
  -2   9   4       44.99       45.03     25.28 o 
  -1   9   4       59.73       73.15     16.14 o 
   0   9   4     4716.46     4969.09    151.44 o 
   1   9   4       89.98      103.34     25.06 o 
   2   9   4      880.66      835.51     81.05 o 
   3   9   4      269.88      249.13     21.71 o 
  -3  10   4      131.22      142.64     32.14 o 
  -2  10   4      863.22     1056.75     53.62 o 
  -1  10   4       11.32        1.67     14.65 o 
   0  10   4       29.12       40.12     18.60 o 
   1  10   4      288.50      290.56     33.00 o 
   2  10   4      458.97      438.02     29.95 o 
   3  10   4        9.15       16.86     27.19 o 
  -2  11   4      560.16      735.79     47.27 o 
   0  11   4      613.39      641.33     40.30 o 
   1  11   4      576.15      563.09     31.63 o 
   2  11   4      178.02      176.56     25.49 o 
   0  12   4       33.03       42.32     32.54 o 
   1  12   4      539.72      517.00     46.11 o 
  -5   0   5       31.69       12.38     23.40 o 
  -4   0   5     2119.55     1941.54     93.70 o 
  -3   0   5      600.94      539.90     25.56 o 
  -2   0   5      853.45      759.94     45.79 o 
  -1   0   5     2081.32     1879.80     59.84 o 
   0   0   5    13268.84    12120.80    698.38 o 
   1   0   5      692.10      581.95     25.85 o 
   2   0   5      651.99      598.95     34.57 o 
   3   0   5     3118.37     2937.81    123.39 o 
   4   0   5      356.93      349.81     34.62 o 
   5   0   5     1298.23     1326.05     71.26 o 
  -5   1   5      107.74      114.01     16.68 o 
  -4   1   5      138.28      128.31     14.59 o 
  -3   1   5      377.60      331.19     17.68 o 
  -2   1   5      671.76      634.43     18.77 o 
  -1   1   5      715.35      671.76     35.93 o 
   0   1   5      261.12      262.14     14.11 o 
   1   1   5      447.56      426.67     14.36 o 
   2   1   5      632.56      618.20     18.99 o 
   3   1   5      537.26      510.38     25.01 o 
   4   1   5      145.31      153.70     20.66 o 
   5   1   5       46.19       36.85     19.69 o 
  -5   2   5        1.09       10.72     14.98 o 
  -4   2   5       78.42       69.96     12.59 o 
  -3   2   5     3954.11     3802.98    258.66 o 
  -2   2   5       51.46       62.04     12.00 o 
  -1   2   5     3728.27     3609.40    173.90 o 
   0   2   5      685.85      601.48     48.76 o 
   1   2   5     1955.43     1803.11     50.37 o 
   2   2   5     5236.17     4654.17    105.82 o 
   3   2   5     1283.65     1144.57     35.95 o 
   4   2   5       92.38       66.29     16.98 o 
   5   2   5       35.75       35.79     19.20 o 
  -5   3   5      637.13      645.20     52.46 o 
  -4   3   5       45.48       46.28     12.95 o 
  -3   3   5      298.53      303.29     17.61 o 
  -2   3   5        1.85        7.90      7.49 o 
  -1   3   5     2449.64     2276.48    177.39 o 
   0   3   5     1214.29     1149.00     91.43 o 
   1   3   5     1345.62     1283.77     59.25 o 
   2   3   5      222.08      204.78     12.58 o 
   3   3   5      328.46      343.10     19.70 o 
   4   3   5     1090.41     1006.24     41.79 o 
   5   3   5        9.37       11.50     38.89 o 
  -5   4   5       39.07       47.76     18.70 o 
  -4   4   5     1632.65     1656.93    191.26 o 
  -3   4   5      173.95      190.36     19.64 o 
  -2   4   5      109.60      135.11     18.60 o 
  -1   4   5     1701.50     1728.57    182.21 o 
   0   4   5     6375.98     6629.91    487.75 o 
   1   4   5     1177.36     1101.41     69.53 o 
   2   4   5      150.92      142.59     12.11 o 
   3   4   5     1071.07     1008.45     47.14 o 
   4   4   5      148.18      183.55     19.35 o 
  -5   5   5       18.32        4.90     18.47 o 
  -4   5   5      196.34      193.85     43.45 o 
  -3   5   5       83.42       85.39     19.56 o 
  -2   5   5     4192.83     3717.05    637.40 o 
  -1   5   5        4.66       11.09      9.19 o 
   0   5   5        0.26        8.27      9.60 o 
   1   5   5     1581.19     1586.62     67.62 o 
   2   5   5      644.07      606.57     29.67 o 
   3   5   5     1205.87     1128.79     74.43 o 
   4   5   5       80.21       92.11     16.55 o 
  -4   6   5        8.61       14.28     16.26 o 
  -3   6   5     1327.87     1373.35    268.48 o 
  -2   6   5       26.55       21.65     11.16 o 
  -1   6   5      764.97      793.05    134.85 o 
   0   6   5        0.82        6.23     11.81 o 
   1   6   5      928.88      917.77     53.26 o 
   2   6   5     1841.15     1731.18     66.25 o 
   3   6   5      225.98      200.95     23.04 o 
   4   6   5      121.68       95.42     18.99 o 
  -4   7   5       85.64       53.80     27.29 o 
  -3   7   5      802.97      792.34    171.40 o 
  -2   7   5      867.05      868.50    202.30 o 
  -1   7   5     2556.13     2247.41    662.37 o 
   0   7   5     1172.23     1292.12     73.50 o 
   1   7   5     1940.06     1958.03     94.33 o 
   2   7   5      224.17      211.70     15.82 o 
   3   7   5        4.25        5.26     13.01 o 
   4   7   5     1458.11     1355.21    118.46 o 
  -4   8   5      177.67      173.33     62.08 o 
  -3   8   5       26.56       31.64     18.67 o 
  -2   8   5      210.64      222.89     53.22 o 
  -1   8   5        1.35       -9.15     12.77 o 
   0   8   5     1083.40     1173.05     67.05 o 
   1   8   5      427.87      448.94     22.80 o 
   2   8   5       34.20       30.78     16.19 o 
   3   8   5      152.10      158.30     21.93 o 
  -3   9   5        6.42       29.88     22.56 o 
  -2   9   5     1924.95     1100.52    598.15 o 
  -1   9   5       51.50       48.66     16.48 o 
   0   9   5       54.18       83.46     16.40 o 
   1   9   5     2296.01     2274.11    103.78 o 
   2   9   5     1156.40     1150.91    107.39 o 
   3   9   5      491.92      444.46     36.35 o 
  -3  10   5       54.89       52.88     36.62 o 
  -2  10   5       53.96       17.07     18.43 o 
  -1  10   5        0.61        0.20     16.85 o 
   0  10   5      485.96      530.91     33.95 o 
   1  10   5      175.57      192.22     24.13 o 
   2  10   5      107.36      119.63     20.28 o 
  -2  11   5      324.75      289.35    186.74 o 
   0  11   5      483.04      498.36     35.10 o 
   1  11   5     1050.64     1066.73     49.04 o 
  -5   0   6       89.04       66.50     25.33 o 
  -4   0   6      422.54      393.41     27.72 o 
  -3   0   6     4515.81     4362.21    316.71 o 
  -2   0   6     2492.27     2358.17     76.56 o 
  -1   0   6       15.62       21.94     11.22 o 
   0   0   6       41.66       55.98     23.82 o 
   1   0   6     6472.20     6262.02    246.66 o 
   2   0   6        3.60       13.04     18.08 o 
   3   0   6     2136.06     2058.36    136.31 o 
   4   0   6      148.37      144.54     30.02 o 
  -5   1   6       78.87       88.15     16.76 o 
  -4   1   6       56.43       56.28     13.93 o 
  -3   1   6      317.49      311.65     23.82 o 
  -2   1   6      478.83      456.71     17.27 o 
  -1   1   6      915.35      889.50     52.51 o 
   0   1   6        9.93       27.67      7.37 o 
   1   1   6      493.84      506.46     21.59 o 
   2   1   6      609.63      623.22     36.22 o 
   3   1   6      694.79      667.30     42.42 o 
   4   1   6      190.81      184.05     22.48 o 
   5   1   6       22.42       49.08     62.37 o 
  -5   2   6      891.57      792.56     36.28 o 
  -4   2   6      148.42      130.26     20.51 o 
  -3   2   6        9.19       15.14     10.54 o 
  -2   2   6     2682.81     2438.37    137.43 o 
  -1   2   6      895.05      875.15     62.25 o 
   0   2   6     5893.60     5537.11    281.93 o 
   1   2   6      551.87      566.54     20.83 o 
   2   2   6      227.60      231.51     16.22 o 
   3   2   6      262.53      265.24     18.67 o 
   4   2   6     2211.98     2040.58     76.97 o 
  -5   3   6        2.97        9.03     18.62 o 
  -4   3   6      204.96      208.62     21.71 o 
  -3   3   6      826.00      841.44     65.26 o 
  -2   3   6     1598.03     1609.57    162.29 o 
  -1   3   6       90.51       91.42     13.59 o 
   0   3   6      596.44      586.27     75.49 o 
   1   3   6      102.77      123.01     12.48 o 
   2   3   6     2437.41     2232.02     70.75 o 
   3   3   6       84.47      111.73     15.54 o 
   4   3   6      105.02      117.19     24.20 o 
  -5   4   6       51.67       57.74     19.55 o 
  -4   4   6      884.34      910.26     74.54 o 
  -3   4   6     1368.96     1301.67    115.11 o 
  -2   4   6      778.61      772.80     92.91 o 
  -1   4   6       35.40       37.59     10.89 o 
   0   4   6       46.05       55.86     12.48 o 
   1   4   6     6175.29     6338.35    140.94 o 
   2   4   6      143.41      134.77     13.15 o 
   3   4   6     1097.22     1039.96     68.01 o 
   4   4   6       17.91       18.79     17.45 o 
  -4   5   6      413.21      421.15     46.06 o 
  -3   5   6       25.83       27.71     13.04 o 
  -2   5   6      388.99      439.43     53.88 o 
  -1   5   6     2734.08     2855.05    187.01 o 
   0   5   6      643.05      789.27     27.22 o 
   1   5   6      572.70      605.27     23.27 o 
   2   5   6      115.98      124.49     14.97 o 
   3   5   6     1795.69     1686.82    138.44 o 
   4   5   6      268.42      257.27     28.08 o 
  -4   6   6      158.29      124.96     29.61 o 
  -3   6   6       32.58       22.91     13.30 o 
  -2   6   6      705.64      696.59     92.10 o 
  -1   6   6      376.58      441.57     31.40 o 
   0   6   6     2025.91     2221.38     66.03 o 
   1   6   6        6.27       10.14     10.55 o 
   2   6   6       16.27       23.43     12.04 o 
   3   6   6       26.67       38.39     13.76 o 
   4   6   6      783.83      720.39    108.53 o 
  -4   7   6      414.29      393.46     85.33 o 
  -3   7   6     1186.20     1330.41    186.47 o 
  -2   7   6      851.22      787.79    142.31 o 
  -1   7   6      656.90      701.06     51.39 o 
   0   7   6     1318.87     1489.13     48.24 o 
   1   7   6       10.06       19.02     13.17 o 
   2   7   6     3271.59     3119.23    211.09 o 
   3   7   6       43.39       51.32     14.95 o 
  -4   8   6      117.21      139.18     35.78 o 
  -3   8   6      702.38      728.75    150.95 o 
  -2   8   6       54.81       29.76     15.93 o 
  -1   8   6       83.20      104.73     18.48 o 
   0   8   6      251.72      325.05     27.63 o 
   1   8   6      453.16      476.16     32.90 o 
   2   8   6       69.41       74.36     18.51 o 
   3   8   6      285.87      277.05     29.52 o 
  -3   9   6       22.60       17.00     26.80 o 
  -2   9   6        9.32        1.32     16.12 o 
  -1   9   6     2220.84     2620.24     85.94 o 
   0   9   6      399.84      456.15     26.84 o 
   1   9   6      447.34      534.54     59.91 o 
   2   9   6      156.51      155.15     21.50 o 
  -2  10   6        1.25        1.77     22.63 o 
  -1  10   6       51.57       58.19     19.57 o 
   0  10   6      264.78      335.24     39.40 o 
   1  10   6      285.45      358.23     33.76 o 
   2  10   6        1.17       20.66     27.65 o 
  -1  11   6      379.59      388.09     72.27 o 
   0  11   6      479.30      525.48     59.35 o 
  -5   0   7      483.68      413.79    128.80 o 
  -4   0   7      297.79      261.56     78.89 o 
  -3   0   7      522.89      478.86     29.15 o 
  -2   0   7      229.67      196.75     50.58 o 
  -1   0   7     6956.51     6269.97    209.46 o 
   0   0   7       43.66       58.42     29.43 o 
   1   0   7      328.20      369.22     25.75 o 
   2   0   7     2193.59     1947.32    133.61 o 
   3   0   7      982.58      902.75     74.75 o 
   4   0   7     1097.21     1036.57     85.40 o 
  -5   1   7       17.29       16.23     19.08 o 
  -4   1   7      307.90      243.05     19.98 o 
  -3   1   7      321.05      312.80     19.48 o 
  -2   1   7      197.69      190.18     14.45 o 
  -1   1   7       36.94       40.09     10.64 o 
   0   1   7       51.73       71.78     12.50 o 
   1   1   7      667.21      702.32     25.30 o 
   2   1   7      349.97      392.23     41.60 o 
   3   1   7       55.79       84.66     19.91 o 
   4   1   7        9.46       21.54     19.25 o 
  -5   2   7        0.17        2.44     21.85 o 
  -4   2   7     1192.94      985.91     55.61 o 
  -3   2   7       51.52       58.47     12.97 o 
  -2   2   7     1255.98     1209.65     89.09 o 
  -1   2   7      282.22      296.12     35.12 o 
   0   2   7     1926.72     1736.86    141.23 o 
   1   2   7     2092.45     1947.64     61.74 o 
   2   2   7     1717.00     1615.69    101.54 o 
   3   2   7       27.92       25.67     16.51 o 
   4   2   7        4.37       31.95     19.78 o 
  -5   3   7       75.18       88.20     44.05 o 
  -4   3   7      119.33      126.67     30.47 o 
  -3   3   7        7.53       11.55     13.50 o 
  -2   3   7     1130.89     1077.85     98.90 o 
  -1   3   7      153.53      150.68     35.63 o 
   0   3   7     1104.81     1149.81     69.34 o 
   1   3   7      144.68      144.81     16.43 o 
   2   3   7      396.68      371.13     24.18 o 
   3   3   7      708.15      676.28     32.29 o 
   4   3   7       88.11       65.34     34.11 o 
  -4   4   7       72.42       73.05     16.12 o 
  -3   4   7       64.31       92.89     36.59 o 
  -2   4   7      247.99      342.22     44.71 o 
  -1   4   7     3666.32     3436.92    428.12 o 
   0   4   7      213.68      258.93     24.88 o 
   1   4   7       50.59       65.62     13.15 o 
   2   4   7      659.04      589.35     76.27 o 
   3   4   7      498.53      479.16     34.59 o 
   4   4   7      578.23      650.98    150.85 o 
  -4   5   7        6.43       20.17     20.18 o 
  -3   5   7     1534.04     1530.28    156.86 o 
  -2   5   7       43.31       59.00     19.54 o 
  -1   5   7        8.43       27.09     20.40 o 
   0   5   7      417.89      500.49     27.57 o 
   1   5   7      875.77      969.26     37.49 o 
   2   5   7      536.48      569.31     27.50 o 
   3   5   7      116.79      141.19     20.28 o 
  -4   6   7      402.96      399.78     71.87 o 
  -3   6   7       17.98       25.68     14.71 o 
  -2   6   7      318.55      345.64     53.40 o 
  -1   6   7        1.90       24.46     16.08 o 
   0   6   7      788.61      964.16     65.56 o 
   1   6   7      800.05      894.69     36.39 o 
   2   6   7      424.40      400.95     22.87 o 
   3   6   7       96.16       84.11     20.99 o 
  -4   7   7      249.73      297.92     46.65 o 
  -3   7   7      207.50      147.93     41.90 o 
  -2   7   7     1363.72     1332.82    159.92 o 
  -1   7   7      121.75      166.56     25.32 o 
   0   7   7     1295.57     1558.49     78.37 o 
   1   7   7      244.25      260.51     26.58 o 
   2   7   7       76.66       91.87     17.75 o 
   3   7   7     1030.23      926.18    108.05 o 
  -3   8   7       82.48       80.38     29.58 o 
  -2   8   7       19.08       22.15     20.95 o 
  -1   8   7      731.41      840.50     35.92 o 
   0   8   7      172.94      242.23     25.04 o 
   1   8   7        4.91       29.01     18.23 o 
   2   8   7       75.79       88.94     19.96 o 
  -2   9   7      108.86       99.35     26.26 o 
  -1   9   7        2.93       31.06     20.08 o 
   0   9   7      969.53     1133.13     43.71 o 
   1   9   7     1283.67     1439.20     56.78 o 
   2   9   7      175.55      171.63     30.48 o 
  -1  10   7      314.60      410.00     37.88 o 
   0  10   7      100.52      141.88     22.28 o 
  -4   0   8      883.78      660.12     51.51 o 
  -3   0   8     1096.08     1174.64    189.82 o 
  -2   0   8        4.03       -3.50     18.55 o 
  -1   0   8       39.13        5.62     34.21 o 
   0   0   8     3110.09     2792.50    112.57 o 
   1   0   8      308.98      322.19     28.00 o 
   2   0   8     1344.15     1169.70     90.80 o 
   3   0   8      122.79      165.23     38.93 o 
  -4   1   8      178.49      148.93     25.00 o 
  -3   1   8      188.26      170.49     20.19 o 
  -2   1   8      183.59      197.56     19.09 o 
  -1   1   8       27.63       16.02     15.34 o 
   0   1   8      344.16      322.03     46.29 o 
   1   1   8      450.20      473.71     26.05 o 
   2   1   8      390.73      422.63     32.57 o 
   3   1   8       52.79       77.15     22.29 o 
  -4   2   8        3.03       -5.80     16.48 o 
  -3   2   8      638.76      554.53     27.86 o 
  -2   2   8      898.03      833.99     66.90 o 
  -1   2   8     1935.25     1733.54     92.57 o 
   0   2   8      427.43      437.65     67.46 o 
   1   2   8      216.35      303.18     35.85 o 
   2   2   8        6.82        4.30     15.38 o 
   3   2   8     2136.74     1816.00    182.01 o 
  -4   3   8      374.36      338.58     32.89 o 
  -3   3   8      418.03      408.71     37.87 o 
  -2   3   8       63.33       81.51     25.85 o 
  -1   3   8      176.05      165.45     27.12 o 
   0   3   8      306.41      333.97     52.65 o 
   1   3   8     1355.75     1277.06    156.41 o 
   2   3   8        5.73       -0.65     18.19 o 
   3   3   8       76.43       61.51     21.37 o 
  -4   4   8      203.60      180.29     33.92 o 
  -3   4   8      428.53      376.00     69.64 o 
  -2   4   8        1.26       19.85     17.87 o 
  -1   4   8        4.72       13.46     22.89 o 
   0   4   8     3122.16     3797.39    240.65 o 
   1   4   8      465.30      556.36     40.53 o 
   2   4   8      779.41      776.66     40.59 o 
   3   4   8       12.26       10.69     24.74 o 
  -4   5   8        7.95      -12.47     30.12 o 
  -3   5   8      301.27      412.64     38.29 o 
  -2   5   8      693.72      693.43    170.44 o 
  -1   5   8      646.35      706.32     60.72 o 
   0   5   8      255.09      293.17     25.98 o 
   1   5   8       34.58       53.69     22.62 o 
   2   5   8     1342.06     1327.45    129.14 o 
   3   5   8       47.89       40.55     19.61 o 
  -3   6   8      141.81      118.41     35.70 o 
  -2   6   8      358.68      433.33     99.75 o 
  -1   6   8      743.75      856.47     40.46 o 
   0   6   8        1.51        6.73     19.38 o 
   1   6   8       10.02       27.65     20.95 o 
   2   6   8        6.09       16.07     22.56 o 
   3   6   8      803.10      812.24     86.26 o 
  -3   7   8      145.02      148.44     32.04 o 
  -2   7   8      272.97      273.85     35.35 o 
  -1   7   8      596.71      742.12     39.37 o 
   0   7   8      170.39      245.09     27.06 o 
   1   7   8     1867.90     2262.40    180.20 o 
   2   7   8      138.29      127.58     28.03 o 
  -2   8   8       43.05       72.95     29.63 o 
  -1   8   8      192.44      270.89     27.83 o 
   0   8   8      200.27      247.92     29.80 o 
   1   8   8        0.18       15.38     20.03 o 
  -1   9   8      433.32      532.95     33.79 o 
   0   9   8      126.68      235.53     43.79 o 
  -4   0   9      203.50      184.80     40.48 o 
  -3   0   9        0.03       17.94     32.11 o 
  -2   0   9     2521.73     2513.66    167.34 o 
  -1   0   9       16.64        6.97     36.86 o 
   0   0   9       94.07       59.41     38.02 o 
   1   0   9      947.54      937.49     54.48 o 
   2   0   9     1212.00     1121.65     94.05 o 
   3   0   9      534.42      568.93     66.16 o 
  -4   1   9       86.62       71.42     24.53 o 
  -3   1   9       30.65        7.28     18.32 o 
  -2   1   9        0.37      -21.83     23.23 o 
  -1   1   9        0.96       -9.02     27.23 o 
   0   1   9      397.23      389.45     66.91 o 
   1   1   9      128.75      170.15     23.54 o 
   2   1   9        6.28       24.02     23.75 o 
   3   1   9        0.56       32.37     27.19 o 
  -4   2   9       84.86       66.84     21.53 o 
  -3   2   9      276.45      219.93     55.93 o 
  -2   2   9       56.19       30.43     21.37 o 
  -1   2   9     1076.36     1050.46     48.25 o 
   0   2   9      416.51      399.17     62.37 o 
   1   2   9     1267.30     1194.51    102.24 o 
   2   2   9        1.40        8.12     21.65 o 
   3   2   9        4.31       11.24     35.35 o 
  -3   3   9      332.44      415.27    128.53 o 
  -2   3   9        0.11       -8.53     27.03 o 
  -1   3   9      586.18      554.57     75.80 o 
   0   3   9       78.25      114.63     37.05 o 
   1   3   9      285.02      388.39     53.87 o 
   2   3   9      254.60      360.76     63.08 o 
   3   3   9      161.94      242.69     55.51 o 
  -3   4   9        8.91       13.65     34.97 o 
  -2   4   9     1383.28     1939.15    627.31 o 
  -1   4   9        4.46       19.46     27.15 o 
   0   4   9        4.17       32.56     29.54 o 
   1   4   9      222.28      291.44     52.25 o 
   2   4   9      662.19      641.66     40.61 o 
  -3   5   9       41.03       61.14     42.43 o 
  -2   5   9        6.90       51.79     32.04 o 
  -1   5   9       28.66        7.06     22.64 o 
   0   5   9      572.01      634.30     44.40 o 
   1   5   9      111.38      110.11     55.50 o 
   2   5   9       96.89      156.83     24.37 o 
  -2   6   9        6.81       16.68     29.66 o 
  -1   6   9      397.61      439.12     33.28 o 
   0   6   9      186.24      226.79     27.13 o 
   1   6   9      382.95      425.26     47.41 o 
   2   6   9       50.41       16.92     71.29 o 
  -1   7   9      540.35      637.33     38.65 o 
   0   7   9      160.33      173.69     26.29 o 
   1   7   9      125.94      101.54     43.37 o 
  -2   0  10       99.35        2.38     44.92 o 
  -1   0  10      927.32      644.58    122.37 o 
   0   0  10      451.71      590.44     73.99 o 
   1   0  10      529.08      784.92     90.05 o 
   2   0  10       55.99       59.08     44.65 o 
  -3   1  10       11.60      -20.60     28.75 o 
  -2   1  10       46.81      -24.33     37.72 o 
  -1   1  10      158.26       87.94     31.50 o 
   0   1  10      216.36      168.29     36.06 o 
   1   1  10      120.65      121.90     28.69 o 
   2   1  10        2.68       22.48     42.59 o 
  -3   2  10      423.09      265.44     47.56 o 
  -2   2  10      406.06      372.69    121.92 o 
  -1   2  10      177.20      112.90     29.13 o 
   0   2  10      107.29      105.08     27.36 o 
   1   2  10       44.63       36.97     28.60 o 
   2   2  10     1291.89     1116.20    247.85 o 
  -2   3  10       25.68       23.78     73.62 o 
  -1   3  10      277.30      256.97     35.28 o 
   0   3  10      457.13      596.93     66.27 o 
   1   3  10        5.19       15.94     27.56 o 
  -2   4  10       22.58        5.03     39.83 o 
  -1   4  10     1067.10     1102.97    115.83 o 
   0   4  10      489.36      516.30     43.93 o 
   1   4  10      346.83      462.91    120.91 o 
  -2   5  10      343.38      819.24    125.34 o 
   0   5  10        4.94       10.65     46.86 o 
   1   5  10      623.33      453.54     93.89 o 
  -1   0  11       15.22      -16.86     49.62 o 
   0   0  11      251.29      291.06     72.64 o 
  -1   1  11      139.76       75.10     32.20 o 
   0   1  11       23.19      -10.00     58.59 o 
   0   2  11      567.00      944.37     94.21 o 
                                                 
