# Supplementary material for: Two new polytypes of 2,4,6-tri­bromo­benzo­nitrile
Source: Acta Crystallogr E Crystallogr Commun. 2016 Jan 13;72(Pt 2):178–83. doi: 10.1107/S2056989016000256 (PMC4770976; doi:10.1107/S2056989016000256)
Supplement: Supplementary file 3 [file e-72-00178-RCN-Isup6.cml]

<?xml version="1.0"?>
<molecule xmlns="http://www.xml-cml.org/schema">
<atomArray>
<atom elementType="C" id="a72" x2="14.9959" y2="-15.7493"/>
<atom elementType="C" id="a73" x2="14.9959" y2="-17.2723"/>
<atom elementType="C" id="a74" x2="16.3149" y2="-18.0338"/>
<atom elementType="C" id="a75" x2="17.6338" y2="-17.2723"/>
<atom elementType="C" id="a76" x2="17.6338" y2="-15.7493"/>
<atom elementType="C" id="a77" x2="16.3149" y2="-14.9878"/>
<atom elementType="C" hydrogenCount="0" id="a78" x2="16.3149" y2="-13.4648"/>
<atom elementType="Br" hydrogenCount="0" id="a79" x2="13.677" y2="-14.9878"/>
<atom elementType="Br" hydrogenCount="0" id="a80" x2="18.9528" y2="-14.9878"/>
<atom elementType="Br" hydrogenCount="0" id="a81" x2="16.3149" y2="-19.5568"/>
<atom elementType="N" hydrogenCount="0" id="a270" x2="16.3149" y2="-11.9418"/>
</atomArray>
<bondArray>
<bond atomRefs2="a72 a73" id="b82" order="2"/>
<bond atomRefs2="a73 a74" id="b83" order="1"/>
<bond atomRefs2="a74 a75" id="b84" order="2"/>
<bond atomRefs2="a75 a76" id="b85" order="1"/>
<bond atomRefs2="a76 a77" id="b86" order="2"/>
<bond atomRefs2="a77 a72" id="b87" order="1"/>
<bond atomRefs2="a77 a78" id="b88" order="1"/>
<bond atomRefs2="a72 a79" id="b89" order="1"/>
<bond atomRefs2="a76 a80" id="b90" order="1"/>
<bond atomRefs2="a74 a81" id="b91" order="1"/>
<bond atomRefs2="a78 a270" id="b271" order="3"/>
</bondArray>
</molecule>
