# Supplementary material for: Two new polytypes of 2,4,6-tri­bromo­benzo­nitrile
Source: Acta Crystallogr E Crystallogr Commun. 2016 Jan 13;72(Pt 2):178–83. doi: 10.1107/S2056989016000256 (PMC4770976; doi:10.1107/S2056989016000256)
Supplement: Supplementary file 4 [file e-72-00178-RCN-IIsup3.hkl]

# 
# h,k,l, Fc-squared, Fo-squared, sigma(Fo-squared) and status flag 
# 
data_RCN-II
_shelx_title ' Z8 in Pnma' 
_shelx_refln_list_code          4 
_shelx_F_calc_maximum      903.59 
_exptl_crystal_F_000      1248.00 
_reflns_d_resolution_high  0.7696 
 
loop_ 
 _symmetry_equiv_pos_as_xyz 
 'x, y, z' 
 '-x+1/2, -y, z+1/2' 
 '-x, y+1/2, -z' 
 'x+1/2, -y+1/2, -z+1/2' 
 '-x, -y, -z' 
 'x-1/2, y, -z-1/2' 
 'x, -y-1/2, z' 
 '-x-1/2, y-1/2, z-1/2' 
 
_cell_length_a    13.6183 
_cell_length_b    10.2147 
_cell_length_c    12.4754 
_cell_angle_alpha  90.000 
_cell_angle_beta   90.000 
_cell_angle_gamma  90.000 
 
_shelx_F_squared_multiplier     1.000 
 
loop_ 
 _refln_index_h 
 _refln_index_k 
 _refln_index_l 
 _refln_F_squared_calc 
 _refln_F_squared_meas 
 _refln_F_squared_sigma 
 _refln_observed_status 
   4   0   0   816475.88   689966.19  15246.47 o 
   6   0   0        3.90       73.05     34.06 o 
   8   0   0   203285.88   203685.41   4519.09 o 
  10   0   0      135.13       75.12     45.02 o 
  12   0   0    31010.51    31925.58   1418.74 o 
  14   0   0      283.66      359.17    138.36 o 
  16   0   0     1629.32     1935.62    239.44 o 
   2   1   0       24.77       33.16     15.06 o 
   4   1   0     6683.44     7244.85    121.37 o 
   6   1   0      675.56      678.33     25.00 o 
   8   1   0     6903.85     7338.84    136.77 o 
  10   1   0     1847.06     1844.21     65.46 o 
  12   1   0     3681.64     3362.36    111.52 o 
  14   1   0     1862.04     1999.97    145.50 o 
  16   1   0     1350.44     1094.57    146.85 o 
   0   2   0     3189.20     4201.94    146.75 o 
   2   2   0     2249.21     2884.15     97.18 o 
   4   2   0     3692.64     3578.34     78.45 o 
   6   2   0    10013.28     9856.01    176.14 o 
   8   2   0     2354.72     2235.69     56.34 o 
  10   2   0     8277.33     8204.26    172.27 o 
  12   2   0      562.44      733.27    101.27 o 
  14   2   0     2477.71     2256.88    344.47 o 
  16   2   0       66.87      249.78    127.72 o 
   2   3   0        0.02       12.88     14.72 o 
   4   3   0    11128.18    11373.96    220.78 o 
   6   3   0        0.27       21.31     27.00 o 
   8   3   0    17360.90    17826.63    342.77 o 
  10   3   0        7.00       16.71     43.02 o 
  12   3   0    10029.81    10194.32    262.80 o 
  14   3   0       16.74       60.22     82.15 o 
  16   3   0     2729.14     3251.69    411.14 o 
   0   4   0   293268.19   265906.28   8332.85 o 
   2   4   0        6.07       78.34     27.13 o 
   4   4   0   191063.00   187384.44   3673.42 o 
   6   4   0       11.04       89.59     83.95 o 
   8   4   0    59974.15    58888.05   1081.17 o 
  10   4   0      142.06      165.98     66.57 o 
  12   4   0     8676.01     8340.15    231.82 o 
  14   4   0      222.82      176.87     95.02 o 
  16   4   0      238.71      314.08    132.10 o 
   2   5   0       30.63       71.41     32.36 o 
   4   5   0     2283.01     2386.54     61.59 o 
   6   5   0     1090.78     1071.35     54.03 o 
   8   5   0     4592.28     4575.90    128.66 o 
  10   5   0     3173.22     3129.38    127.69 o 
  12   5   0     3758.27     3934.58    150.31 o 
  14   5   0     3078.05     3096.29    144.65 o 
  16   5   0     1854.11     1835.39    182.33 o 
   0   6   0     2206.92     2312.58    107.58 o 
   2   6   0      710.24      676.73     52.27 o 
   4   6   0     1330.88     1441.06    118.03 o 
   6   6   0     3662.86     3643.93    117.13 o 
   8   6   0      350.59      452.71     61.72 o 
  10   6   0     3297.42     3159.03    137.01 o 
  12   6   0       37.90      250.12    126.07 o 
  14   6   0     1083.19     1045.69    125.60 o 
   2   7   0        1.05       13.08     46.43 o 
   4   7   0    16633.33    16383.51    364.04 o 
   6   7   0       42.68      153.89     71.86 o 
   8   7   0    31424.65    30066.25    634.31 o 
  10   7   0      149.60      224.25     93.68 o 
  12   7   0    21799.24    21743.81    541.36 o 
  14   7   0      130.57       29.08    130.48 o 
   0   8   0    75350.39    73263.68   1886.86 o 
   2   8   0       95.74       54.61     67.17 o 
   4   8   0    54304.60    53555.28   1088.69 o 
   6   8   0      572.66      578.32     85.53 o 
   8   8   0    20658.55    20469.72    516.12 o 
  10   8   0      668.53      705.62    117.65 o 
  12   8   0     3869.18     3782.09    216.57 o 
  14   8   0      329.04      450.68    133.06 o 
   2   9   0       25.79       41.50     73.88 o 
   4   9   0      977.25     1110.00    101.78 o 
   6   9   0      813.87      870.95    129.39 o 
   8   9   0     1779.39     1732.03    150.57 o 
  10   9   0     2479.22     2515.47    170.17 o 
  12   9   0     1042.92     1139.60    156.88 o 
   0  10   0    32022.78    31354.90    861.37 o 
   2  10   0       73.25       49.32     87.53 o 
   4  10   0    23904.96    22727.75    608.00 o 
   6  10   0      403.51      116.53     99.16 o 
   8  10   0     9877.01     9182.34    300.62 o 
  10  10   0      409.65      228.42    149.21 o 
   2  11   0       27.83       33.84    129.99 o 
   4  11   0     5114.36     4802.89    184.62 o 
   6  11   0        5.71       43.88    137.25 o 
   8  11   0    10016.49     9665.52    320.04 o 
   0  12   0      141.27      150.44    183.66 o 
   2  12   0      106.06      436.26    154.26 o 
   4  12   0      135.03      104.12    130.32 o 
   6  12   0      564.04      452.84    160.85 o 
   2  13   0        0.03      314.00    285.33 o 
   1   0   1      108.30      135.91      7.38 o 
   2   0   1       59.86       87.47      8.52 o 
   3   0   1      839.62      919.08     24.14 o 
   4   0   1    38591.49    40358.84    674.40 o 
   5   0   1      345.99      382.75     21.34 o 
   6   0   1      778.03      849.42     30.32 o 
   7   0   1     3422.23     3460.36     71.46 o 
   8   0   1    48274.88    48839.46    822.27 o 
   9   0   1       75.49       62.51     28.52 o 
  10   0   1     1836.63     1881.41     55.00 o 
  11   0   1     4761.41     4696.25    108.81 o 
  12   0   1    27266.34    26158.33    606.30 o 
  13   0   1        9.76      133.08    109.69 o 
  14   0   1     1629.77     1789.93    191.41 o 
  15   0   1     3682.46     3268.60    179.58 o 
  16   0   1     9072.18     9119.63    455.95 o 
  17   0   1       12.26      137.75    129.52 o 
   0   1   1      118.81      152.78      8.82 o 
   1   1   1      117.23      147.57      7.76 o 
   2   1   1      334.87      356.68      9.26 o 
   3   1   1     1143.77     1378.88     22.68 o 
   4   1   1      437.88      347.41     12.49 o 
   5   1   1     1680.18     1553.20     27.07 o 
   6   1   1     1245.89     1255.80     25.38 o 
   7   1   1     2663.20     2972.29     45.84 o 
   8   1   1     1510.92     1344.27     30.52 o 
   9   1   1     1098.71     1040.99     29.76 o 
  10   1   1      958.37      966.49     32.44 o 
  11   1   1     3216.29     3167.13     64.18 o 
  12   1   1     1270.49     1304.26     50.36 o 
  13   1   1      123.77      208.15     54.60 o 
  14   1   1      338.03      405.52     82.99 o 
  15   1   1     2105.47     2086.20    110.87 o 
  16   1   1      707.22      752.38    114.75 o 
  17   1   1        8.65      248.89    103.44 o 
   1   2   1    21956.14    21457.62    258.07 o 
   2   2   1    68582.82    67963.70    803.09 o 
   3   2   1    55044.36    55247.75    679.00 o 
   4   2   1     1045.28     1014.16     31.47 o 
   5   2   1      996.18     1046.66     25.20 o 
   6   2   1    27187.53    27085.48    326.42 o 
   7   2   1    48490.97    48197.88    575.01 o 
   8   2   1     2101.25     1995.98     37.88 o 
   9   2   1      767.07      765.69     32.14 o 
  10   2   1     4750.55     4911.88     85.85 o 
  11   2   1    23597.23    23089.57    337.87 o 
  12   2   1     1221.93     1303.10     71.23 o 
  13   2   1     1526.00     1563.93     67.02 o 
  14   2   1      129.27       95.91     88.84 o 
  15   2   1     6556.55     6703.19    196.68 o 
  16   2   1      270.42      372.21    145.49 o 
  17   2   1      732.35      777.51    107.07 o 
   0   3   1     3965.20     4079.94     94.25 o 
   1   3   1     1810.97     1908.86     37.97 o 
   2   3   1      387.71      439.11     17.06 o 
   3   3   1     4718.99     4691.98     64.20 o 
   4   3   1     1603.12     1703.89     32.61 o 
   5   3   1      424.27      457.44     21.81 o 
   6   3   1     1488.73     1512.08     33.66 o 
   7   3   1     5651.82     5553.08     82.24 o 
   8   3   1        1.68      -10.77     27.59 o 
   9   3   1      219.17      305.58     29.79 o 
  10   3   1     1175.67     1221.15     47.72 o 
  11   3   1     3685.25     3831.97     81.16 o 
  12   3   1      578.51      659.34     51.16 o 
  13   3   1      287.99      242.24     58.57 o 
  14   3   1      486.39      515.10     61.94 o 
  15   3   1     1372.69     1589.66    196.29 o 
  16   3   1      787.14      980.00    124.38 o 
  17   3   1      307.68      260.82    100.70 o 
   1   4   1      414.78      507.17     24.64 o 
   2   4   1      506.77      721.83     30.39 o 
   3   4   1      104.71      202.24     17.61 o 
   4   4   1     9069.72     9117.20    123.31 o 
   5   4   1      933.48     1052.71     31.67 o 
   6   4   1       71.78       45.66     23.74 o 
   7   4   1      241.31      230.48     27.28 o 
   8   4   1    14425.71    14362.73    209.67 o 
   9   4   1     1188.63     1206.66     51.11 o 
  10   4   1      823.98      931.66     49.20 o 
  11   4   1      629.19      660.57     53.59 o 
  12   4   1     8225.13     8498.42    158.01 o 
  13   4   1      997.15     1053.27     69.45 o 
  14   4   1      943.24      859.36     73.57 o 
  15   4   1      635.89      692.61     90.77 o 
  16   4   1     2218.43     2230.33    183.48 o 
   0   5   1    55282.40    54899.39    997.51 o 
   1   5   1    35794.74    35170.30    457.01 o 
   2   5   1      682.88      654.43     29.51 o 
   3   5   1    20439.86    20360.21    262.48 o 
   4   5   1    39729.87    40037.67    522.57 o 
   5   5   1    27126.82    26887.03    357.05 o 
   6   5   1     3335.84     3324.96     67.88 o 
   7   5   1     4092.92     4114.74     79.46 o 
   8   5   1    16220.88    16434.47    241.07 o 
   9   5   1    10760.20    10730.02    186.61 o 
  10   5   1     2850.78     2722.40     77.59 o 
  11   5   1       31.40       45.61     53.42 o 
  12   5   1     4128.77     3999.04    104.34 o 
  13   5   1     2214.88     2294.09     93.63 o 
  14   5   1      914.13     1227.60     84.39 o 
  15   5   1      320.94      195.33     87.24 o 
  16   5   1      676.22      483.64    100.14 o 
   1   6   1     5660.31     5368.58     90.59 o 
   2   6   1    19647.62    18687.84    245.42 o 
   3   6   1    14917.14    14860.88    208.20 o 
   4   6   1       19.47      101.17     33.60 o 
   5   6   1      214.13      293.71     40.06 o 
   6   6   1     9633.99     9637.82    162.95 o 
   7   6   1    14884.14    14802.83    233.58 o 
   8   6   1       40.38       59.22     48.64 o 
   9   6   1      515.68      529.63     55.56 o 
  10   6   1     2178.97     2242.23     95.02 o 
  11   6   1     7363.50     7679.55    164.58 o 
  12   6   1       15.90       -9.20     71.33 o 
  13   6   1      919.59      924.76     77.92 o 
  14   6   1      157.49      147.40     89.28 o 
  15   6   1     1918.69     1915.66    103.88 o 
   0   7   1    27416.11    26525.13    503.67 o 
   1   7   1    15406.73    15212.41    216.20 o 
   2   7   1      435.77      585.55     48.71 o 
   3   7   1    18221.88    18287.48    267.32 o 
   4   7   1    17205.60    17202.75    268.91 o 
   5   7   1     8342.40     8414.54    152.46 o 
   6   7   1     2201.51     2222.08     72.99 o 
   7   7   1    13163.67    12717.01    211.66 o 
   8   7   1     3697.92     3967.84    103.85 o 
   9   7   1     3538.06     3655.33    109.38 o 
  10   7   1     2003.48     1849.53     89.71 o 
  11   7   1     5921.26     5997.51    168.46 o 
  12   7   1       18.87       28.45     83.36 o 
  13   7   1     1419.12     1510.98     96.49 o 
  14   7   1      744.51      998.23     97.31 o 
   1   8   1     1360.02     1345.19     56.29 o 
   2   8   1     3348.57     3285.26     76.91 o 
   3   8   1     1835.48     1853.80     83.47 o 
   4   8   1     2286.55     2299.42     92.74 o 
   5   8   1      340.76      335.59     56.12 o 
   6   8   1     2382.25     2344.90     81.08 o 
   7   8   1      955.13     1080.07     82.67 o 
   8   8   1     4488.95     4390.84    116.22 o 
   9   8   1        6.65      151.47     80.28 o 
  10   8   1     1163.53     1219.81     90.98 o 
  11   8   1      118.93      114.48     79.20 o 
  12   8   1     3356.58     3464.66    150.65 o 
  13   8   1       14.45      108.32     87.56 o 
  14   8   1      376.50      668.97    214.00 o 
   0   9   1    19193.60    18805.89    524.71 o 
   1   9   1    12067.71    11879.04    187.03 o 
   2   9   1      662.68      851.16     72.25 o 
   3   9   1     6475.71     6534.99    135.79 o 
   4   9   1    14139.89    13945.00    236.04 o 
   5   9   1    10331.24    10026.86    184.12 o 
   6   9   1     3490.98     3660.94    103.19 o 
   7   9   1      986.47     1144.77     84.15 o 
   8   9   1     5655.45     5464.89    178.39 o 
   9   9   1     4563.26     4616.65    172.01 o 
  10   9   1     3338.14     3537.07    130.65 o 
  11   9   1       70.87        7.83    104.74 o 
  12   9   1     1263.41     1542.48    111.81 o 
   1  10   1      667.05      735.08     71.64 o 
   2  10   1     2123.61     2184.73    115.16 o 
   3  10   1     1167.15     1128.43     78.84 o 
   4  10   1      801.82      782.88     72.66 o 
   5  10   1       80.00      219.99     76.18 o 
   6  10   1     1353.18     1448.25     91.43 o 
   7  10   1      773.31      818.96     87.56 o 
   8  10   1     1682.63     1635.21    110.83 o 
   9  10   1       18.72      145.00    102.64 o 
  10  10   1      558.99      584.99    149.16 o 
  11  10   1      171.32      252.03    104.52 o 
   0  11   1     7781.48     7521.42    262.15 o 
   1  11   1     4370.23     4262.17    148.60 o 
   2  11   1      238.88      280.08     74.55 o 
   3  11   1     5123.56     4637.37    126.60 o 
   4  11   1     4910.83     4579.80    127.62 o 
   5  11   1     2543.69     2451.43    121.42 o 
   6  11   1     1291.21     1283.23    134.33 o 
   7  11   1     3753.40     3767.43    167.73 o 
   8  11   1      961.23     1042.24    180.95 o 
   9  11   1     1195.61     1151.35    133.62 o 
   1  12   1      774.59      910.99    205.93 o 
   2  12   1     2720.76     2591.57    143.32 o 
   3  12   1     2489.88     2667.84    145.54 o 
   4  12   1       35.92      145.12     91.53 o 
   5  12   1        4.51      158.01    103.21 o 
   6  12   1     1428.77     1434.65    122.99 o 
   7  12   1     2952.23     2710.11    197.36 o 
   0  13   1     7939.86     7460.33    328.11 o 
   1  13   1     4811.88     4336.70    226.55 o 
   2  13   1      108.92      243.30    154.15 o 
   3  13   1     3138.97     2731.72    308.98 o 
   0   0   2      300.32      334.74     19.93 o 
   1   0   2    10290.75    10444.79    193.13 o 
   2   0   2     4820.15     4996.36     88.62 o 
   3   0   2    19805.32    20087.99    411.70 o 
   4   0   2      561.01      584.67     23.55 o 
   5   0   2      650.47      731.14     31.06 o 
   6   0   2    21539.11    21468.40    367.09 o 
   7   0   2    14749.66    14869.80    258.99 o 
   8   0   2      920.96      876.70     36.99 o 
   9   0   2      201.86      193.26     30.71 o 
  10   0   2    19820.39    19472.56    367.30 o 
  11   0   2     6462.13     6269.21    243.52 o 
  12   0   2      884.86      855.98     73.12 o 
  13   0   2      313.98      426.90     67.81 o 
  14   0   2     8259.89     8619.15    273.81 o 
  15   0   2     1459.36     1673.22    144.65 o 
  16   0   2      540.89      577.78    236.22 o 
  17   0   2       70.03       48.48    126.71 o 
   1   1   2        5.68       11.22      7.50 o 
   2   1   2     5063.77     5061.40     68.57 o 
   3   1   2      607.53      626.16     16.51 o 
   4   1   2     1059.36     1052.72     22.40 o 
   5   1   2      939.96      977.82     23.16 o 
   6   1   2     2541.64     2550.19     40.64 o 
   7   1   2      780.04      763.52     23.61 o 
   8   1   2     1864.57     1741.73     34.61 o 
   9   1   2     1553.67     1527.76     34.78 o 
  10   1   2      620.67      590.18     33.15 o 
  11   1   2      191.32      202.07     34.23 o 
  12   1   2     1061.52     1089.26     61.68 o 
  13   1   2      915.08     1010.89     61.73 o 
  14   1   2       46.81      155.32     95.92 o 
  15   1   2        6.94      102.02    110.18 o 
  16   1   2      256.01      453.78    106.79 o 
  17   1   2      228.19      284.83     94.10 o 
   0   2   2     2228.26     2407.51     53.30 o 
   1   2   2   105772.04    98323.66   2070.43 o 
   2   2   2     1389.04     1457.67     26.54 o 
   3   2   2    85982.13    85942.66   1012.26 o 
   4   2   2     3029.59     3117.28     45.64 o 
   5   2   2    48057.13    48517.62    577.54 o 
   6   2   2     6554.63     6660.23     89.54 o 
   7   2   2    28121.76    28357.62    342.93 o 
   8   2   2     4602.43     4511.68     66.47 o 
   9   2   2    11551.42    11486.90    161.77 o 
  10   2   2     6690.74     6662.87    108.87 o 
  11   2   2     3995.89     3958.54     76.71 o 
  12   2   2     4386.38     4313.53     86.76 o 
  13   2   2     1354.16     1456.08     61.94 o 
  14   2   2     3459.08     3390.38    105.63 o 
  15   2   2       54.07       90.80     78.61 o 
  16   2   2     2219.34     2330.01    124.92 o 
  17   2   2       25.74      129.27    175.96 o 
   1   3   2      658.99      667.99     26.62 o 
   2   3   2   140545.95   133738.73   1639.17 o 
   3   3   2      599.79      601.01     23.16 o 
   4   3   2      355.99      378.92     20.88 o 
   5   3   2       20.94       32.47     18.08 o 
   6   3   2    61192.19    59962.54    743.40 o 
   7   3   2        3.91       34.49     21.37 o 
   8   3   2      720.85      687.65     42.32 o 
   9   3   2      223.18      256.99     37.97 o 
  10   3   2    14917.29    15116.88    222.48 o 
  11   3   2      315.94      348.81     44.03 o 
  12   3   2      535.32      518.17     51.71 o 
  13   3   2      505.36      638.08     64.90 o 
  14   3   2     1800.13     1749.44     90.26 o 
  15   3   2      500.54      407.93     85.87 o 
  16   3   2      202.28      277.52     92.73 o 
  17   3   2      338.47      228.06    153.44 o 
   0   4   2       53.92      147.67     53.01 o 
   1   4   2     1839.69     2188.42     43.27 o 
   2   4   2     3764.43     3727.09     58.62 o 
   3   4   2       50.57       76.69     18.43 o 
   4   4   2        7.63       45.57     21.56 o 
   5   4   2     3646.64     4071.79     65.58 o 
   6   4   2    17939.72    18549.04    241.57 o 
   7   4   2     1403.29     1268.62     39.49 o 
   8   4   2       13.84       35.45     31.43 o 
   9   4   2     2791.42     2917.58     67.26 o 
  10   4   2    17237.20    16920.82    248.98 o 
  11   4   2     1378.41     1400.80     57.22 o 
  12   4   2       31.81       52.28     48.85 o 
  13   4   2     1043.01     1061.38     67.23 o 
  14   4   2     7984.44     8197.25    166.91 o 
  15   4   2      462.92      513.76     79.75 o 
  16   4   2       18.18      -45.91    108.51 o 
   1   5   2      486.54      504.24     31.48 o 
   2   5   2     2637.30     2398.16     49.72 o 
   3   5   2     2197.69     2264.99     44.98 o 
   4   5   2     1800.57     1745.91     39.30 o 
   5   5   2     5444.95     5375.66     84.64 o 
   6   5   2     1404.48     1346.82     43.02 o 
   7   5   2     6440.32     6589.28    111.69 o 
   8   5   2     2868.16     2887.13     72.36 o 
   9   5   2     6447.38     6489.66    120.52 o 
  10   5   2      366.52      382.91     58.21 o 
  11   5   2     5118.94     5068.92    143.64 o 
  12   5   2     1354.77     1350.35     75.59 o 
  13   5   2     3395.34     3231.81    135.38 o 
  14   5   2       44.48        4.92     70.94 o 
  15   5   2     1921.63     1789.13    118.46 o 
  16   5   2      200.18      209.42    115.05 o 
   0   6   2      565.81      698.80     52.13 o 
   1   6   2    27630.20    27083.19    375.13 o 
   2   6   2       96.18      107.12     30.04 o 
   3   6   2    21547.88    21568.59    281.54 o 
   4   6   2      874.48      914.87     40.69 o 
   5   6   2    16621.89    16798.21    259.89 o 
   6   6   2      540.31      591.28     58.00 o 
   7   6   2     7413.58     7586.12    144.98 o 
   8   6   2     1521.28     1503.15     66.05 o 
   9   6   2     5157.43     5110.46    113.71 o 
  10   6   2      616.23      663.87     59.04 o 
  11   6   2      899.12      901.54     90.57 o 
  12   6   2     1535.55     1568.40    110.95 o 
  13   6   2      753.68      992.97     85.67 o 
  14   6   2      345.82      371.76    111.45 o 
  15   6   2        0.33      -20.83     95.79 o 
   1   7   2      795.98      875.15     46.68 o 
   2   7   2    93800.20    90391.39   1156.92 o 
   3   7   2        7.02       98.31     39.17 o 
   4   7   2        4.50       71.19     48.83 o 
   5   7   2     1171.13     1228.50     60.65 o 
   6   7   2    49121.73    48274.95    697.77 o 
   7   7   2     1371.93     1414.05     72.18 o 
   8   7   2       34.06       42.78     53.16 o 
   9   7   2      407.83      457.65     62.87 o 
  10   7   2    13317.12    13281.12    252.46 o 
  11   7   2     2770.27     2891.67    105.36 o 
  12   7   2       79.08      160.85     73.71 o 
  13   7   2       25.59       46.80     81.44 o 
  14   7   2     1600.08     1853.44    109.52 o 
   0   8   2       52.20        9.63     61.07 o 
   1   8   2     1214.80     1221.70     63.46 o 
   2   8   2      179.22       84.82     45.60 o 
   3   8   2      236.02      175.50     59.65 o 
   4   8   2       47.31       26.59     49.51 o 
   5   8   2     1618.62     1668.05     85.37 o 
   6   8   2      916.49     1004.34     72.26 o 
   7   8   2       23.40       91.72     96.74 o 
   8   8   2       33.33       65.47     61.38 o 
   9   8   2      925.39     1046.97     76.81 o 
  10   8   2      804.33      944.45     88.84 o 
  11   8   2      190.24      149.90     80.19 o 
  12   8   2       13.88       83.99     93.05 o 
  13   8   2      233.19      417.17     91.91 o 
   1   9   2      451.76      489.86     55.67 o 
   2   9   2    15026.33    14870.10    245.54 o 
   3   9   2      441.53      504.18     61.83 o 
   4   9   2      853.26      955.47     69.53 o 
   5   9   2     2492.38     2579.57     90.10 o 
   6   9   2     8199.94     8166.04    172.13 o 
   7   9   2     2221.95     2065.01     93.40 o 
   8   9   2     1381.11     1330.19    118.41 o 
   9   9   2     2479.00     2466.70    116.33 o 
  10   9   2     2418.04     2508.19    118.26 o 
  11   9   2     1995.61     1920.16    113.66 o 
  12   9   2      636.82     1011.59    107.11 o 
   0  10   2       12.72      235.06    219.69 o 
   1  10   2      959.99      971.54     75.35 o 
   2  10   2       67.47       77.03     65.94 o 
   3  10   2      279.41      220.57     67.25 o 
   4  10   2       21.04       73.99     63.13 o 
   5  10   2     1080.39     1074.84     85.80 o 
   6  10   2      371.13      304.68     78.96 o 
   7  10   2        0.39      -76.85     92.12 o 
   8  10   2       37.31       95.66    117.67 o 
   9  10   2      545.22      623.84    101.97 o 
  10  10   2      381.54      152.66    101.83 o 
  11  10   2       97.92     -100.70    181.52 o 
   1  11   2      340.72      539.26     96.73 o 
   2  11   2    39998.86    39169.85    588.54 o 
   3  11   2        1.98       10.43     85.98 o 
   4  11   2        1.79        4.32     73.78 o 
   5  11   2      415.26      430.34     86.71 o 
   6  11   2    21937.81    21063.48    366.64 o 
   7  11   2      362.73      210.40     93.85 o 
   8  11   2        0.56       27.39    102.34 o 
   9  11   2      102.75       81.34    125.66 o 
   0  12   2      192.91      158.25    133.45 o 
   1  12   2     6584.47     6337.34    173.51 o 
   2  12   2        2.85       65.98     84.80 o 
   3  12   2     5372.11     4976.35    138.50 o 
   4  12   2      256.87       86.44     88.43 o 
   5  12   2     4437.39     4257.45    142.51 o 
   6  12   2       16.61      212.85     94.33 o 
   7  12   2     2310.05     2039.36    210.05 o 
   1  13   2      139.03      406.08    184.46 o 
   2  13   2      977.31     1036.81    352.18 o 
   1   0   3    75985.12    73126.42   1321.32 o 
   2   0   3    68373.82    68258.88   1138.76 o 
   3   0   3    43068.15    42630.95    776.95 o 
   4   0   3     1411.60     1465.89     37.50 o 
   5   0   3    56988.53    56457.30   1023.52 o 
   6   0   3    28707.83    27294.32    561.66 o 
   7   0   3    11610.18    11564.63    206.25 o 
   8   0   3     2455.36     2353.61     85.50 o 
   9   0   3    23630.57    23530.42    438.46 o 
  10   0   3     5485.03     5505.17    200.34 o 
  11   0   3     1670.60     1691.70     76.84 o 
  12   0   3     1805.21     1776.30     89.29 o 
  13   0   3     5304.24     5420.32    164.85 o 
  14   0   3      217.45      316.04     73.14 o 
  15   0   3      118.06      159.51    102.31 o 
  16   0   3      785.75      910.84    143.71 o 
  17   0   3      489.60      549.86    193.56 o 
   0   1   3    24220.20    24483.64    444.37 o 
   1   1   3     7990.71     8038.48     99.68 o 
   2   1   3      327.12      372.78     14.16 o 
   3   1   3     2211.84     2265.25     35.56 o 
   4   1   3    14722.86    14606.07    185.52 o 
   5   1   3     9563.38     9487.30    125.37 o 
   6   1   3     1616.44     1680.93     41.80 o 
   7   1   3      122.71      147.57     20.89 o 
   8   1   3     3758.80     3861.37     62.41 o 
   9   1   3     5877.78     5899.08     90.98 o 
  10   1   3     1550.10     1471.81     45.60 o 
  11   1   3       26.40       38.94     32.68 o 
  12   1   3      267.46      379.67     42.84 o 
  13   1   3     2151.70     2013.04     77.94 o 
  14   1   3      614.34      706.40     85.51 o 
  15   1   3       63.34      159.21     68.24 o 
  16   1   3       13.77       61.40     91.29 o 
  17   1   3      444.40      701.10    144.17 o 
   1   2   3    46940.98    46786.78    623.99 o 
   2   2   3    43604.91    42115.86    518.92 o 
   3   2   3    23353.39    22796.25    275.54 o 
   4   2   3     2849.57     2958.15     46.93 o 
   5   2   3    31058.61    31148.17    388.74 o 
   6   2   3    23427.06    23830.15    302.11 o 
   7   2   3     3478.19     3607.55     61.67 o 
   8   2   3     3790.76     3825.96     64.14 o 
   9   2   3     8695.19     8866.93    136.92 o 
  10   2   3     9103.11     8975.27    145.59 o 
  11   2   3        4.11        1.20     34.34 o 
  12   2   3     1552.87     1560.98     55.16 o 
  13   2   3      763.51      808.23     54.64 o 
  14   2   3     2661.57     2754.21     91.22 o 
  15   2   3      262.37      163.16     68.70 o 
  16   2   3      189.56      375.82    122.51 o 
   0   3   3    25096.00    25339.40    435.61 o 
   1   3   3     5341.06     5260.66     76.05 o 
   2   3   3     2304.58     2275.39     40.29 o 
   3   3   3     8491.25     8113.13    116.18 o 
   4   3   3    17289.37    16940.53    216.50 o 
   5   3   3      875.88      873.18     27.16 o 
   6   3   3    10910.13    11206.87    144.94 o 
   7   3   3     5436.92     5253.06     87.40 o 
   8   3   3     6108.64     5931.19    100.91 o 
   9   3   3       30.18      -13.27     31.10 o 
  10   3   3    10591.18    10747.69    166.27 o 
  11   3   3     1824.99     1788.02     58.68 o 
  12   3   3     1037.03     1091.52     63.80 o 
  13   3   3      397.67      429.31     51.53 o 
  14   3   3     4997.74     4777.00    123.98 o 
  15   3   3      373.21      572.68    106.96 o 
  16   3   3       49.98      101.16     90.65 o 
   1   4   3    49100.42    48763.98    707.39 o 
   2   4   3    45406.07    45063.03    718.27 o 
   3   4   3    34289.06    34211.04    414.39 o 
   4   4   3      702.29      699.01     27.44 o 
   5   4   3    35077.55    35462.95    429.09 o 
   6   4   3    19191.61    19391.54    252.93 o 
   7   4   3    12576.98    12824.72    191.67 o 
   8   4   3     1237.71     1288.85     47.86 o 
   9   4   3    14243.44    14087.13    211.38 o 
  10   4   3     3246.38     3282.90     75.03 o 
  11   4   3     3056.95     2975.28     74.72 o 
  12   4   3      751.40      800.13     52.44 o 
  13   4   3     3114.85     3084.15     93.56 o 
  14   4   3       37.36       31.53     72.38 o 
  15   4   3      626.64      769.97     84.27 o 
  16   4   3      198.32       15.67    103.92 o 
   0   5   3     3111.07     2839.02    104.68 o 
   1   5   3     2027.49     1859.52     61.82 o 
   2   5   3        9.96       19.36     26.63 o 
   3   5   3      119.68      144.94     26.61 o 
   4   5   3     1567.54     1456.93     38.94 o 
   5   5   3     9001.79     8673.84    125.56 o 
   6   5   3       43.76       60.34     30.40 o 
   7   5   3     1263.74     1261.98     48.26 o 
   8   5   3       40.54       53.20     36.33 o 
   9   5   3    10769.82    10422.86    168.39 o 
  10   5   3       36.71        4.73     43.04 o 
  11   5   3      896.01      928.31     68.35 o 
  12   5   3      349.10      213.30     63.85 o 
  13   5   3     6021.22     5979.12    172.79 o 
  14   5   3       12.99       19.03     87.94 o 
  15   5   3      184.88      102.37     94.98 o 
  16   5   3      539.04      970.70    286.92 o 
   1   6   3     4967.37     4798.12     87.06 o 
   2   6   3     4688.76     4343.29     74.86 o 
   3   6   3     2187.17     2092.96     53.68 o 
   4   6   3     1158.50     1199.54     42.81 o 
   5   6   3     3688.86     3631.04     74.00 o 
   6   6   3     3362.91     3363.52     81.56 o 
   7   6   3      129.84       87.84     40.57 o 
   8   6   3     1834.74     1812.21     71.84 o 
   9   6   3      919.83      923.90     68.71 o 
  10   6   3     1864.71     1844.68     75.00 o 
  11   6   3      127.31      178.39     54.45 o 
  12   6   3      856.75      941.96    106.44 o 
  13   6   3       20.70      115.23     75.70 o 
  14   6   3      800.71      910.45    105.65 o 
  15   6   3      255.01      371.84     85.08 o 
   0   7   3    18008.21    17997.33    357.78 o 
   1   7   3     3520.81     3544.38     77.39 o 
   2   7   3     1483.64     1588.79     55.98 o 
   3   7   3     8136.84     7872.08    135.66 o 
   4   7   3    13857.52    13600.06    222.39 o 
   5   7   3       32.60       24.86     49.40 o 
   6   7   3     8158.49     8387.97    163.03 o 
   7   7   3     6447.31     6447.25    137.10 o 
   8   7   3     6434.93     6278.23    136.74 o 
   9   7   3     1116.00     1195.93     72.52 o 
  10   7   3     8734.57     8633.04    172.58 o 
  11   7   3     2290.29     2462.83    121.52 o 
  12   7   3     1835.60     1693.33     91.36 o 
  13   7   3     1769.53     2095.09    110.76 o 
  14   7   3     4235.25     4161.05    156.67 o 
   1   8   3     1418.39     1312.21     57.76 o 
   2   8   3     1058.34     1092.67     59.85 o 
   3   8   3      859.69     1006.07     64.53 o 
   4   8   3      448.77      458.59     55.21 o 
   5   8   3     1452.31     1341.98     75.65 o 
   6   8   3      278.26      294.81     59.69 o 
   7   8   3      351.95      351.91     66.35 o 
   8   8   3      846.37      993.92     77.52 o 
   9   8   3      876.91      986.06     78.31 o 
  10   8   3        2.28       68.79     66.19 o 
  11   8   3      115.37      164.40     81.89 o 
  12   8   3      570.77      784.60    114.54 o 
  13   8   3      308.13      414.73     99.42 o 
   0   9   3     2145.23     2109.85    104.80 o 
   1   9   3     1263.07     1350.88     77.05 o 
   2   9   3       69.46       76.71     59.77 o 
   3   9   3      254.59      239.19     61.05 o 
   4   9   3     1152.67     1203.42     74.93 o 
   5   9   3     6782.69     6888.44    153.24 o 
   6   9   3      411.27      460.34     73.72 o 
   7   9   3     1662.49     1674.09     90.31 o 
   8   9   3       71.50      116.57     76.25 o 
   9   9   3     8992.12     9065.68    191.25 o 
  10   9   3      517.98      652.44    104.20 o 
  11   9   3     1328.99     1388.75    112.75 o 
  12   9   3      104.15      244.99     97.08 o 
   1  10   3      796.11      874.89     76.95 o 
   2  10   3      732.13      826.36     78.50 o 
   3  10   3      574.69      620.29     79.61 o 
   4  10   3      337.49      321.12     73.64 o 
   5  10   3      805.26      880.98     81.09 o 
   6  10   3      271.64      276.70     78.59 o 
   7  10   3      322.79      360.78     80.21 o 
   8  10   3      634.71      595.63     88.65 o 
   9  10   3      552.76      570.84    118.51 o 
  10  10   3       13.10       20.59    106.76 o 
  11  10   3      146.57      261.70    197.31 o 
   0  11   3     4321.05     4083.10    254.24 o 
   1  11   3      840.50      965.31     87.80 o 
   2  11   3      626.97      727.33     85.69 o 
   3  11   3     2787.80     2615.41    104.80 o 
   4  11   3     3447.83     3374.10    160.66 o 
   5  11   3       43.82       50.71     89.19 o 
   6  11   3     3600.95     3590.90    130.76 o 
   7  11   3     2670.85     2696.94    139.80 o 
   8  11   3     1748.96     1873.84    115.73 o 
   9  11   3      949.17     1172.82    281.51 o 
   1  12   3      653.01      673.62     98.15 o 
   2  12   3      682.73      650.13     92.84 o 
   3  12   3      215.65      325.92    104.41 o 
   4  12   3      108.96        2.68     90.25 o 
   5  12   3      619.28      628.38    111.51 o 
   6  12   3      593.18      504.43    113.03 o 
   0  13   3      354.78      268.12    359.88 o 
   1  13   3      192.24      472.34    262.90 o 
   0   0   4    21390.98    21335.38    546.01 o 
   1   0   4       16.86       49.16     18.95 o 
   2   0   4      382.12      633.05     38.86 o 
   3   0   4     2904.88     2882.89     57.74 o 
   4   0   4    15332.93    14990.08    259.04 o 
   5   0   4     5235.71     5116.09    100.15 o 
   6   0   4     1421.48     1489.79     45.53 o 
   7   0   4     1947.78     1970.09     59.22 o 
   8   0   4     6918.61     7124.99    149.48 o 
   9   0   4    12972.80    12858.21    303.29 o 
  10   0   4     1162.02     1166.86     57.04 o 
  11   0   4      191.45      216.21     56.01 o 
  12   0   4     2173.71     2156.62    134.05 o 
  13   0   4    11734.74    11550.56    297.07 o 
  14   0   4      574.99      547.37     93.52 o 
  15   0   4       27.13      226.52     89.15 o 
  16   0   4      458.84      415.05    130.60 o 
  17   0   4     5606.87     5278.51    407.91 o 
   1   1   4    30009.40    29455.81    365.62 o 
   2   1   4     2835.55     2800.21     40.36 o 
   3   1   4    35772.92    35682.92    411.49 o 
   4   1   4       88.72      103.23     14.87 o 
   5   1   4     9472.93     9508.00    126.65 o 
   6   1   4     1860.10     1826.06     37.82 o 
   7   1   4    19831.50    19193.30    246.67 o 
   8   1   4      166.59      195.58     34.51 o 
   9   1   4      828.05      727.97     33.75 o 
  10   1   4      883.32      898.11     48.89 o 
  11   1   4     5961.89     5813.58    127.89 o 
  12   1   4      120.27      122.92     41.56 o 
  13   1   4       42.59       50.04     45.66 o 
  14   1   4      336.93      397.82     70.32 o 
  15   1   4      832.36      997.66     93.05 o 
  16   1   4       50.74       98.09    100.23 o 
  17   1   4      186.29        7.89    215.07 o 
   0   2   4    12625.52    12762.55    225.06 o 
   1   2   4      167.16      208.59     15.91 o 
   2   2   4        0.52      106.46     16.02 o 
   3   2   4     8503.43     8404.45    112.56 o 
   4   2   4     8012.15     8039.90    108.90 o 
   5   2   4    11141.86    11212.59    148.05 o 
   6   2   4       13.42       75.37     31.50 o 
   7   2   4    16533.59    16460.78    215.25 o 
   8   2   4     2460.26     2397.96     59.55 o 
   9   2   4    15798.58    16019.75    230.39 o 
  10   2   4       60.81       59.74     34.60 o 
  11   2   4    10690.57    10797.97    173.80 o 
  12   2   4      393.61      443.10     47.67 o 
  13   2   4     8447.66     8499.47    156.27 o 
  14   2   4       65.39      143.35     60.11 o 
  15   2   4     3294.10     3320.06    127.94 o 
  16   2   4       19.32        0.65    105.33 o 
   1   3   4     1302.80     1459.87     32.74 o 
   2   3   4       27.51       40.74     17.99 o 
   3   3   4      368.54      303.32     21.28 o 
   4   3   4       28.65       18.75     19.99 o 
   5   3   4     4968.83     5080.65     77.57 o 
   6   3   4       14.80       62.20     23.51 o 
   7   3   4     2350.15     2255.71     48.95 o 
   8   3   4       79.37      106.46     31.49 o 
   9   3   4     4735.29     4756.33     89.36 o 
  10   3   4        9.87       57.82     44.20 o 
  11   3   4     1758.20     1728.08     63.56 o 
  12   3   4       97.79       28.52     44.17 o 
  13   3   4     2076.57     2004.63     67.33 o 
  14   3   4        7.78       10.49     77.80 o 
  15   3   4      458.53      473.46     85.50 o 
  16   3   4       70.24      225.95     93.42 o 
   0   4   4    10118.23    10998.22    202.71 o 
   1   4   4       17.55       38.16     23.37 o 
   2   4   4       63.52       82.87     20.12 o 
   3   4   4     1436.42     1443.79     37.20 o 
   4   4   4     7969.16     8191.40    112.92 o 
   5   4   4     2428.82     2524.06     50.13 o 
   6   4   4      296.14      273.24     36.10 o 
   7   4   4     1013.49     1021.01     44.28 o 
   8   4   4     4104.53     4196.36     83.99 o 
   9   4   4     6735.90     6837.70    119.38 o 
  10   4   4      295.71      285.79     42.20 o 
  11   4   4      122.81      173.37     44.42 o 
  12   4   4     1417.86     1517.72     83.88 o 
  13   4   4     6523.81     6219.50    123.10 o 
  14   4   4      173.34      263.99     73.24 o 
  15   4   4        5.82       76.12    125.90 o 
  16   4   4      315.42      459.53    255.22 o 
   1   5   4    64182.50    63337.58    757.93 o 
   2   5   4     5231.52     5100.66     76.95 o 
   3   5   4    57344.38    53625.65    713.60 o 
   4   5   4      292.31      363.28     29.81 o 
   5   5   4    35273.87    33523.74    411.28 o 
   6   5   4     3171.71     3140.58     77.57 o 
   7   5   4    26584.64    25841.06    368.16 o 
   8   5   4      577.52      641.58     55.65 o 
   9   5   4     8848.29     8782.21    147.83 o 
  10   5   4     1181.07     1180.58     54.88 o 
  11   5   4     6506.63     6483.34    125.13 o 
  12   5   4      408.77      412.27     57.19 o 
  13   5   4      618.76      644.21     97.69 o 
  14   5   4      254.24      400.58    106.90 o 
  15   5   4      752.15      679.11    126.84 o 
   0   6   4     1605.49     1756.99     93.52 o 
   1   6   4       30.80       44.22     30.54 o 
   2   6   4        0.96      -30.96     33.18 o 
   3   6   4     2085.38     2096.04     53.03 o 
   4   6   4     1051.29     1051.02     43.78 o 
   5   6   4     2367.70     2328.76     63.43 o 
   6   6   4        1.37      106.05     39.07 o 
   7   6   4     4787.32     4810.90     97.65 o 
   8   6   4      285.60      359.53     48.95 o 
   9   6   4     3276.32     3342.79     86.39 o 
  10   6   4        2.30       37.93     55.18 o 
  11   6   4     3479.70     3456.38     97.46 o 
  12   6   4       19.33      -70.22     70.22 o 
  13   6   4     1521.66     1593.59    114.24 o 
  14   6   4        5.35      158.85    108.02 o 
  15   6   4     1158.07     1176.75    161.40 o 
   1   7   4    10227.94    10264.54    204.88 o 
   2   7   4      578.85      686.95     62.56 o 
   3   7   4     2198.66     2187.51     68.60 o 
   4   7   4      146.87      191.76     44.55 o 
   5   7   4    14506.69    14043.53    228.63 o 
   6   7   4      333.65      328.55     49.79 o 
   7   7   4        3.38       80.10     62.90 o 
   8   7   4      335.56      402.51     60.88 o 
   9   7   4     9218.51     9262.13    185.20 o 
  10   7   4      109.77      184.19     64.89 o 
  11   7   4      372.83      557.48    116.92 o 
  12   7   4      300.67      402.88    120.83 o 
  13   7   4     2846.06     2877.72    141.60 o 
  14   7   4       15.90       55.70    290.42 o 
   0   8   4      909.52     1033.00     98.75 o 
   1   8   4       39.74      -24.53     44.73 o 
   2   8   4       14.18       47.94     47.70 o 
   3   8   4        5.56       22.23     55.52 o 
   4   8   4      770.79      908.22     63.38 o 
   5   8   4        5.99       36.48     59.33 o 
   6   8   4       77.61       60.93     63.97 o 
   7   8   4      248.04      283.18     64.54 o 
   8   8   4      454.48      465.53     68.38 o 
   9   8   4       69.04       86.15     66.00 o 
  10   8   4       89.51      116.04     85.70 o 
  11   8   4      484.20      566.56    106.62 o 
  12   8   4      180.02      556.60    111.68 o 
  13   8   4      241.00      145.00    152.11 o 
   1   9   4    43989.22    44178.21    650.36 o 
   2   9   4     3646.04     3569.67    126.75 o 
   3   9   4    36775.89    36220.69    558.55 o 
   4   9   4      292.94      259.22     67.00 o 
   5   9   4    27310.64    26386.05    429.13 o 
   6   9   4     2545.91     2526.73     98.91 o 
   7   9   4    16232.78    16137.51    286.92 o 
   8   9   4      632.50      586.41     79.59 o 
   9   9   4     8105.47     8274.53    182.47 o 
  10   9   4     1275.49     1440.58     95.67 o 
  11   9   4     3630.35     3881.00    141.78 o 
  12   9   4      528.35      521.18    259.52 o 
   0  10   4       52.92       50.21     88.16 o 
   1  10   4        0.03       44.06     75.23 o 
   2  10   4       11.20       47.25     68.13 o 
   3  10   4       50.19      132.19     76.56 o 
   4  10   4       59.30       11.54     74.25 o 
   5  10   4        0.11      120.90    110.61 o 
   6  10   4       61.51      -70.80     73.81 o 
   7  10   4      212.75      227.06     84.25 o 
   8  10   4       64.50      139.90     86.19 o 
   9  10   4       39.54      139.97     92.97 o 
  10  10   4       66.43      111.57    117.84 o 
   1  11   4     5423.93     5381.27    143.63 o 
   2  11   4      304.07      272.33     76.96 o 
   3  11   4     1615.87     1767.00     99.14 o 
   4  11   4      102.29      116.80     78.18 o 
   5  11   4     6940.07     6865.73    192.43 o 
   6  11   4      209.25      223.00     90.97 o 
   7  11   4       47.41      270.54    122.00 o 
   8  11   4      233.75      247.11    105.72 o 
   0  12   4       54.24      -41.88    126.87 o 
   1  12   4       15.02      226.97     91.07 o 
   2  12   4        1.07       86.79     92.28 o 
   3  12   4      286.64      119.47     89.55 o 
   4  12   4       36.23      204.27     90.40 o 
   5  12   4      453.40      454.19    121.76 o 
   6  12   4        6.58      272.53    157.97 o 
   1   0   5    36771.48    36986.20    676.12 o 
   2   0   5   154980.55   154054.11   2784.34 o 
   3   0   5     9475.42    10031.13    194.27 o 
   4   0   5     2450.94     2413.95     54.75 o 
   5   0   5    41334.74    41347.18    700.05 o 
   6   0   5    67275.09    66250.88   1114.68 o 
   7   0   5       30.32       85.69     31.63 o 
   8   0   5     4787.16     4640.04    109.02 o 
   9   0   5    22583.78    21915.95    415.32 o 
  10   0   5    15042.45    15033.57    295.01 o 
  11   0   5      965.79     1093.26     97.16 o 
  12   0   5     3660.25     3627.58    163.76 o 
  13   0   5     6935.50     6739.73    230.73 o 
  14   0   5     1323.93     1394.31    131.79 o 
  15   0   5      708.91      720.27    105.26 o 
  16   0   5     1480.80     1299.05    155.24 o 
   0   1   5     3425.31     3463.62     69.40 o 
   1   1   5     6008.18     6163.91     87.94 o 
   2   1   5      590.94      626.96     19.40 o 
   3   1   5     2189.52     2266.85     36.99 o 
   4   1   5     1681.77     1697.90     31.57 o 
   5   1   5     6832.07     6842.22     95.70 o 
   6   1   5     2608.75     2612.25     48.08 o 
   7   1   5      206.65      255.34     24.86 o 
   8   1   5       72.50      109.48     27.73 o 
   9   1   5     4154.33     4081.38     72.62 o 
  10   1   5     2308.81     2327.02     59.17 o 
  11   1   5        5.92       81.06     40.92 o 
  12   1   5      200.76      298.17     67.56 o 
  13   1   5     1437.64     1359.46     73.57 o 
  14   1   5      990.68     1058.95     75.36 o 
  15   1   5       23.96       66.86     97.86 o 
  16   1   5      382.95      431.39     92.60 o 
   1   2   5     2638.74     2584.91     43.55 o 
   2   2   5     8606.66     8286.23    107.35 o 
   3   2   5       25.45       74.24     15.95 o 
   4   2   5      371.47      370.50     19.84 o 
   5   2   5     4547.86     4621.26     70.95 o 
   6   2   5     6734.90     6669.46     96.68 o 
   7   2   5     3169.90     3242.84     59.09 o 
   8   2   5      501.99      552.05     33.03 o 
   9   2   5     2020.91     2092.74     56.18 o 
  10   2   5     3858.95     3886.21     81.19 o 
  11   2   5     5405.15     5334.52    117.00 o 
  12   2   5      128.74      187.51     47.28 o 
  13   2   5      240.76      314.00     58.17 o 
  14   2   5     1598.29     1718.04    116.70 o 
  15   2   5     3521.06     3507.46    132.71 o 
  16   2   5        1.48       97.11     82.77 o 
   0   3   5    19122.89    19246.89    337.12 o 
   1   3   5    26293.58    25643.57    312.79 o 
   2   3   5     1336.30     1341.26     33.27 o 
   3   3   5    24210.32    23739.95    290.45 o 
   4   3   5    13323.95    13468.30    178.40 o 
   5   3   5    13560.00    13638.45    181.47 o 
   6   3   5     6830.88     6852.89    101.11 o 
   7   3   5    10727.40    10529.37    146.52 o 
   8   3   5     4693.26     4659.29     84.74 o 
   9   3   5     3545.13     3544.48     77.71 o 
  10   3   5     6912.47     6652.92    120.61 o 
  11   3   5     2328.55     2270.43     95.95 o 
  12   3   5      747.46      730.35     61.22 o 
  13   3   5      392.12      501.64     58.30 o 
  14   3   5     3259.43     3334.04    108.06 o 
  15   3   5      184.05      189.79     81.41 o 
  16   3   5       20.29      108.96    144.99 o 
   1   4   5    15111.61    15318.79    194.72 o 
   2   4   5    62327.75    60592.51    803.15 o 
   3   4   5     3346.64     3355.07     63.36 o 
   4   4   5     1462.21     1372.53     42.62 o 
   5   4   5    19349.27    19209.44    251.92 o 
   6   4   5    29901.08    29719.55    396.64 o 
   7   4   5       21.11       12.24     34.20 o 
   8   4   5     3055.63     3114.96     72.11 o 
   9   4   5    11412.23    11317.70    185.39 o 
  10   4   5     7150.43     7022.75    139.97 o 
  11   4   5      912.71      979.77     61.32 o 
  12   4   5     2412.66     2296.49     82.07 o 
  13   4   5     3525.42     3597.82    102.97 o 
  14   4   5      677.30      724.73     74.79 o 
  15   4   5      726.54      685.74     87.68 o 
   0   5   5      314.62      342.03     37.29 o 
   1   5   5       75.94      137.19     29.06 o 
   2   5   5        2.17       17.87     24.88 o 
   3   5   5     2136.38     2068.62     46.28 o 
   4   5   5      607.64      673.25     36.06 o 
   5   5   5     1130.74     1118.37     43.98 o 
   6   5   5       22.49       21.04     34.99 o 
   7   5   5     2958.28     3053.96     75.96 o 
   8   5   5     1318.17     1348.59     57.03 o 
   9   5   5     2679.56     2791.81     79.79 o 
  10   5   5       55.93       36.30     49.65 o 
  11   5   5     1440.66     1479.11    105.22 o 
  12   5   5     1509.79     1346.60     73.09 o 
  13   5   5     1868.46     1626.18     86.24 o 
  14   5   5       66.97       18.94     77.51 o 
  15   5   5      276.61      483.09    153.31 o 
   1   6   5       27.07       35.32     34.03 o 
   2   6   5        7.72       43.43     29.98 o 
   3   6   5      259.61      310.89     33.55 o 
   4   6   5      330.61      394.83     34.99 o 
   5   6   5      155.98      176.15     37.32 o 
   6   6   5       97.56       64.98     40.87 o 
   7   6   5     1297.06     1206.58     62.20 o 
   8   6   5      542.23      630.57     50.86 o 
   9   6   5       36.87       40.64     49.72 o 
  10   6   5      287.61      271.71     60.32 o 
  11   6   5     1705.19     1703.14     85.74 o 
  12   6   5      248.19      244.57     69.36 o 
  13   6   5        5.63       34.33     80.36 o 
  14   6   5      293.78      170.58    113.36 o 
   0   7   5    18532.34    20509.90    484.20 o 
   1   7   5    24942.54    26898.25    513.53 o 
   2   7   5     1328.81     1470.20     57.93 o 
   3   7   5    26901.59    26610.15    380.37 o 
   4   7   5    14109.17    14323.12    236.73 o 
   5   7   5    11026.72    11063.83    189.56 o 
   6   7   5     7422.99     7151.50    173.86 o 
   7   7   5    14415.37    14298.22    243.13 o 
   8   7   5     6222.60     5950.68    126.54 o 
   9   7   5     1983.98     2034.73     88.69 o 
  10   7   5     8217.95     8375.46    210.09 o 
  11   7   5     3742.46     3679.52    146.09 o 
  12   7   5     1521.76     1620.48    108.47 o 
  13   7   5       47.45      -10.66    120.73 o 
   1   8   5     1884.69     1990.13     91.32 o 
   2   8   5     7703.50     7504.09    162.37 o 
   3   8   5      672.36      673.53     55.56 o 
   4   8   5      533.90      541.65     75.40 o 
   5   8   5     2515.99     2490.49     91.24 o 
   6   8   5     3563.22     3508.42    129.74 o 
   7   8   5      113.37      265.47     71.23 o 
   8   8   5     1055.23     1076.30     79.47 o 
   9   8   5     1776.43     1675.84     87.25 o 
  10   8   5      619.11      676.90     77.09 o 
  11   8   5       21.89      159.17     85.01 o 
  12   8   5      719.29      682.11    148.65 o 
   0   9   5     1309.80     1397.10     92.66 o 
   1   9   5     1162.56     1357.45    119.90 o 
   2   9   5       13.76       78.28     55.17 o 
   3   9   5     4271.76     4299.82    111.71 o 
   4   9   5     1532.73     1514.42     82.49 o 
   5   9   5       66.06       62.11     66.61 o 
   6   9   5       84.61      112.89     80.12 o 
   7   9   5     4302.15     4197.55    171.42 o 
   8   9   5     1836.22     1686.73     94.61 o 
   9   9   5     1098.39     1252.90    123.49 o 
  10   9   5      111.70      280.78     92.26 o 
  11   9   5     1799.07     1935.03    209.91 o 
   1  10   5     1199.80     1166.73     78.48 o 
   2  10   5     5641.02     5508.51    130.71 o 
   3  10   5      746.15      581.55     79.21 o 
   4  10   5      196.01      168.03     82.43 o 
   5  10   5     1303.72     1109.19     86.90 o 
   6  10   5     2767.93     2604.25    107.18 o 
   7  10   5      364.77      303.25     82.63 o 
   8  10   5      385.37      480.08    144.10 o 
   9  10   5      902.36      901.80    100.44 o 
  10  10   5      567.32      642.50    364.61 o 
   0  11   5     6606.67     6279.50    228.57 o 
   1  11   5     9645.33     9531.30    197.31 o 
   2  11   5      443.72      505.72     83.14 o 
   3  11   5    10935.91    10898.48    253.23 o 
   4  11   5     5149.99     5319.37    144.85 o 
   5  11   5     4073.66     4075.69    132.83 o 
   6  11   5     2561.18     2318.35    114.73 o 
   7  11   5     6252.59     6006.96    159.60 o 
   8  11   5     2413.84     2528.15    239.18 o 
   1  12   5       58.31      124.43     97.27 o 
   2  12   5      243.53       83.57     95.35 o 
   3  12   5        0.21        9.25     89.90 o 
   4  12   5       86.18      121.57     94.86 o 
   5  12   5       88.40      182.99    117.02 o 
   0   0   6     2035.16     1967.12     68.09 o 
   1   0   6     8776.55     8295.45    164.58 o 
   2   0   6     2568.92     2669.51     66.75 o 
   3   0   6    16281.65    15479.48    294.32 o 
   4   0   6     1475.39     1514.58     50.34 o 
   5   0   6     1285.46     1215.91     41.38 o 
   6   0   6    12220.59    12324.21    269.25 o 
   7   0   6    11870.22    11393.59    254.11 o 
   8   0   6      589.01      631.85     55.51 o 
   9   0   6        4.18       49.85     51.44 o 
  10   0   6    11279.07    10749.87    248.09 o 
  11   0   6     3827.62     3932.06    141.80 o 
  12   0   6      152.05      -23.44     79.03 o 
  13   0   6      100.19       24.79     81.09 o 
  14   0   6     4822.77     4733.07    190.11 o 
  15   0   6      426.57      556.33    105.45 o 
  16   0   6       38.27       -0.94    102.30 o 
   1   1   6     1283.25     1352.78     31.63 o 
   2   1   6    12598.48    13223.32    179.58 o 
   3   1   6       17.12       77.99     25.28 o 
   4   1   6     2423.43     2479.80     43.65 o 
   5   1   6     3526.88     3647.84     59.18 o 
   6   1   6     5596.99     5912.04     97.97 o 
   7   1   6      138.16      142.79     29.83 o 
   8   1   6     4009.42     3978.32     80.76 o 
   9   1   6     3745.34     3648.54     78.46 o 
  10   1   6     1204.08     1114.46     53.67 o 
  11   1   6      120.96       91.43     44.11 o 
  12   1   6     2373.66     2323.30     86.91 o 
  13   1   6     2180.46     2081.64     85.72 o 
  14   1   6       74.96      180.34     63.96 o 
  15   1   6       22.01       87.11     67.86 o 
  16   1   6      668.88      724.80     91.12 o 
   0   2   6    20154.97    20232.76    350.58 o 
   1   2   6    99666.40    95748.14   1161.22 o 
   2   2   6        3.05       43.28     17.46 o 
   3   2   6    77242.80    75198.11    927.53 o 
   4   2   6    11918.59    11823.27    151.28 o 
   5   2   6    64961.90    64552.16    796.86 o 
   6   2   6       12.14       11.35     27.56 o 
   7   2   6    30408.17    30013.22    436.73 o 
   8   2   6     2037.89     2188.03     59.24 o 
   9   2   6    23844.50    23055.24    366.51 o 
  10   2   6        3.50       10.02     43.42 o 
  11   2   6     5762.72     5734.26    124.21 o 
  12   2   6        8.16       46.52     56.96 o 
  13   2   6     5094.78     4881.30    129.40 o 
  14   2   6        2.29      -17.42     62.04 o 
  15   2   6      286.73      400.57     73.70 o 
  16   2   6      386.98      516.18    152.89 o 
   1   3   6      803.34      814.29     28.66 o 
   2   3   6    18005.67    17708.24    229.43 o 
   3   3   6     2246.40     2181.35     42.67 o 
   4   3   6      128.78      119.53     24.48 o 
   5   3   6      396.39      515.03     34.14 o 
   6   3   6     7982.56     7917.69    119.65 o 
   7   3   6     3969.38     3918.37     90.57 o 
   8   3   6      233.79      335.21     43.18 o 
   9   3   6      397.01      468.84     49.05 o 
  10   3   6     1316.19     1370.26     64.14 o 
  11   3   6     3993.23     3842.06    105.56 o 
  12   3   6      142.04      124.61     56.60 o 
  13   3   6      353.17      427.56     64.25 o 
  14   3   6        6.50      -18.00     76.93 o 
  15   3   6     2453.95     2352.23    121.97 o 
   0   4   6     1129.84     1132.89     55.20 o 
   1   4   6     4084.52     4098.24     66.79 o 
   2   4   6      882.84      880.61     33.86 o 
   3   4   6     9646.53     9426.17    128.62 o 
   4   4   6      792.15      825.60     36.65 o 
   5   4   6      227.82      247.30     31.16 o 
   6   4   6     4479.30     4534.18     83.44 o 
   7   4   6     8383.36     8345.98    136.57 o 
   8   4   6      292.23      364.23     46.00 o 
   9   4   6      158.75      128.30     46.44 o 
  10   4   6     4122.60     4137.21    108.96 o 
  11   4   6     3447.05     3271.64     98.53 o 
  12   4   6       57.96       54.64     55.82 o 
  13   4   6      223.12      124.92     61.43 o 
  14   4   6     1534.65     1547.88     80.18 o 
  15   4   6      652.36      744.71    147.46 o 
   1   5   6      199.53      184.52     27.15 o 
   2   5   6       42.83       26.15     29.15 o 
   3   5   6     1524.00     1615.79     46.27 o 
   4   5   6     2973.83     2945.97     62.65 o 
   5   5   6     3350.33     3291.49     70.88 o 
   6   5   6       15.96       49.78     38.42 o 
   7   5   6     4324.26     4487.50     94.97 o 
   8   5   6     5217.60     5167.57    125.29 o 
   9   5   6     4569.67     4521.14    112.79 o 
  10   5   6        4.85       14.09     55.11 o 
  11   5   6     3369.45     3508.64    102.87 o 
  12   5   6     3046.09     2953.05     97.06 o 
  13   5   6     2594.60     2561.14     94.46 o 
  14   5   6        3.94      -42.19     81.70 o 
  15   5   6     1121.43     1347.05    353.43 o 
   0   6   6     5794.71     5892.30    180.93 o 
   1   6   6    27509.13    28579.05    369.04 o 
   2   6   6       30.66       39.96     33.18 o 
   3   6   6    19898.35    19759.49    253.77 o 
   4   6   6     3557.84     3605.24     76.88 o 
   5   6   6    20329.29    20212.30    282.13 o 
   6   6   6      175.30      162.79     42.23 o 
   7   6   6     7310.68     7342.25    156.86 o 
   8   6   6      641.28      559.40     56.70 o 
   9   6   6     8361.75     8667.18    190.51 o 
  10   6   6      205.20      204.95     90.15 o 
  11   6   6     1117.95     1285.88    108.22 o 
  12   6   6        2.88       35.88     70.16 o 
  13   6   6     1910.51     1776.16     96.97 o 
  14   6   6      111.72      -79.09    113.76 o 
   1   7   6      722.79      759.33     47.20 o 
   2   7   6    21823.92    22542.71    389.77 o 
   3   7   6     3696.00     3741.97     87.89 o 
   4   7   6       13.74       80.46     53.64 o 
   5   7   6       27.61      113.01     60.43 o 
   6   7   6    10342.25     9903.48    197.22 o 
   7   7   6     7059.58     7010.82    145.13 o 
   8   7   6       17.72       27.63     60.05 o 
   9   7   6        3.46       -8.49     61.82 o 
  10   7   6     1995.42     2103.34    122.79 o 
  11   7   6     6620.93     6631.65    262.97 o 
  12   7   6        4.81       48.53     80.49 o 
  13   7   6       27.91       58.84    110.82 o 
   0   8   6      225.55      305.95     72.27 o 
   1   8   6     1724.28     1714.53     67.30 o 
   2   8   6      215.40      194.83     51.82 o 
   3   8   6      506.50      540.77     59.23 o 
   4   8   6      110.62      173.15     59.54 o 
   5   8   6     2494.09     2599.54    104.02 o 
   6   8   6     1198.84     1266.28     83.27 o 
   7   8   6       42.32       39.75     78.39 o 
   8   8   6        0.95       18.36     83.25 o 
   9   8   6     1743.46     1625.01     98.23 o 
  10   8   6     1304.75     1363.96    128.57 o 
  11   8   6        1.58       93.83    108.75 o 
  12   8   6       45.11      179.98    106.65 o 
   1   9   6      288.49      356.22     58.30 o 
   2   9   6       38.79       81.65     58.22 o 
   3   9   6     1060.67     1218.21     79.72 o 
   4   9   6     2076.58     2105.12     92.57 o 
   5   9   6     2924.47     2770.13    101.17 o 
   6   9   6       68.63       42.84     82.54 o 
   7   9   6     4081.71     3988.41    127.49 o 
   8   9   6     3902.55     3599.00    131.71 o 
   9   9   6     3706.13     3946.03    169.68 o 
  10   9   6       82.90      132.71    107.24 o 
  11   9   6     4084.47     3670.51    302.53 o 
   0  10   6      263.50      166.88     96.67 o 
   1  10   6     1442.04     1551.13     75.39 o 
   2  10   6      153.57       38.96     69.89 o 
   3  10   6      644.03      579.71     78.25 o 
   4  10   6      153.19      127.13     73.66 o 
   5  10   6     1563.87     1474.83     92.69 o 
   6  10   6      878.26      870.60     92.16 o 
   7  10   6      107.46       15.32     88.70 o 
   8  10   6       16.70       67.65     92.32 o 
   9  10   6      879.90     1201.34    124.30 o 
   1  11   6      136.21      258.17     88.42 o 
   2  11   6     5877.18     5933.11    157.52 o 
   3  11   6     1326.39     1282.70     95.77 o 
   4  11   6       37.64       48.36     84.67 o 
   5  11   6       11.02       79.47     82.99 o 
   6  11   6     2698.26     2685.78    122.13 o 
   7  11   6     3039.32     2743.73    197.26 o 
   0  12   6      873.18     1049.70    159.77 o 
   1  12   6     5035.43     4273.06    150.15 o 
   2  12   6        0.63      169.46     95.97 o 
   3  12   6     3480.26     3308.23    154.17 o 
   1   0   7    14446.58    13609.83    262.36 o 
   2   0   7     6165.21     5894.93    126.00 o 
   3   0   7    12320.29    12011.46    235.08 o 
   4   0   7     7169.52     7285.13    152.94 o 
   5   0   7     6722.28     6529.81    157.16 o 
   6   0   7     5746.93     5868.78    148.73 o 
   7   0   7     4209.15     4163.12    118.18 o 
   8   0   7    13399.37    13343.11    296.95 o 
   9   0   7      892.29      912.94     90.51 o 
  10   0   7     4269.06     4041.54    123.14 o 
  11   0   7      376.32      380.06     83.12 o 
  12   0   7     8729.16     8377.67    274.43 o 
  13   0   7       20.88       71.12    104.31 o 
  14   0   7     2192.52     2060.33    170.50 o 
  15   0   7       21.65      262.17    244.46 o 
   0   1   7    15494.59    15421.08    271.05 o 
   1   1   7     1939.89     1952.92     41.52 o 
   2   1   7       38.40       80.11     21.74 o 
   3   1   7      426.45      482.31     26.70 o 
   4   1   7    11282.35    11707.93    164.07 o 
   5   1   7     1593.99     1600.03     44.61 o 
   6   1   7      159.96      154.90     31.07 o 
   7   1   7      110.46       71.65     39.76 o 
   8   1   7     4978.49     5072.46    105.10 o 
   9   1   7      320.25      366.29     48.77 o 
  10   1   7       90.03      145.41     42.96 o 
  11   1   7      655.61      757.82     56.98 o 
  12   1   7     1535.09     1368.67     76.15 o 
  13   1   7       11.96      107.03     61.25 o 
  14   1   7        7.24      131.73     81.33 o 
  15   1   7      541.43      683.87     82.12 o 
   1   2   7     3935.57     3854.08     58.20 o 
   2   2   7     2301.36     2178.31     40.22 o 
   3   2   7    13712.40    13340.91    184.97 o 
   4   2   7     4626.92     4679.04     82.37 o 
   5   2   7        5.32       40.91     31.52 o 
   6   2   7      281.30      391.05     47.74 o 
   7   2   7    15597.05    15577.53    240.09 o 
   8   2   7     8441.05     8668.25    157.69 o 
   9   2   7     1403.51     1397.25     60.67 o 
  10   2   7      193.58      232.23     47.00 o 
  11   2   7     8749.75     8360.83    166.01 o 
  12   2   7     5564.62     5427.43    124.84 o 
  13   2   7     1492.85     1524.28     84.86 o 
  14   2   7      597.80      574.46     74.83 o 
  15   2   7     2634.24     2621.46    151.11 o 
   0   3   7    15045.58    15157.88    271.79 o 
   1   3   7      965.77      959.20     31.27 o 
   2   3   7        1.59       -5.68     23.11 o 
   3   3   7     4141.30     4117.81     68.61 o 
   4   3   7    10107.76    10176.76    155.47 o 
   5   3   7       19.29       53.90     30.97 o 
   6   3   7        7.19       23.46     39.55 o 
   7   3   7     6301.16     6298.58    122.93 o 
   8   3   7     2995.57     3171.49     82.89 o 
   9   3   7        3.98       48.76     60.58 o 
  10   3   7        2.24       69.34     58.48 o 
  11   3   7     4846.13     4852.18    116.84 o 
  12   3   7      256.35      221.25     65.28 o 
  13   3   7       16.52       86.73     61.32 o 
  14   3   7        1.47       37.66     71.46 o 
  15   3   7     2151.94     2002.75    102.98 o 
   1   4   7    18390.53    18000.45    222.51 o 
   2   4   7     7392.39     7186.02    104.53 o 
   3   4   7    16530.87    16203.34    215.35 o 
   4   4   7     6042.79     5998.97    104.07 o 
   5   4   7     8995.01     9068.51    152.77 o 
   6   4   7     5793.22     5722.34    108.89 o 
   7   4   7     6737.79     6796.66    125.70 o 
   8   4   7    11796.17    11660.78    215.64 o 
   9   4   7     1668.92     1634.04     89.69 o 
  10   4   7     3523.05     3318.30    125.15 o 
  11   4   7     1039.80     1017.82     66.68 o 
  12   4   7     8643.01     8318.06    262.67 o 
  13   4   7       26.52       38.69     62.50 o 
  14   4   7     1541.90     1565.37    110.23 o 
  15   4   7        1.53      440.04    215.07 o 
   0   5   7    38983.51    39707.28    939.69 o 
   1   5   7     4418.25     4638.40    109.32 o 
   2   5   7      204.71      188.44     30.58 o 
   3   5   7     2104.70     2237.23     56.84 o 
   4   5   7    28825.56    28082.33    413.51 o 
   5   5   7     3042.95     3087.03     90.28 o 
   6   5   7      950.34      887.94     52.64 o 
   7   5   7       83.79       45.04     44.66 o 
   8   5   7    11858.13    11866.25    221.22 o 
   9   5   7      646.47      678.22     59.89 o 
  10   5   7      691.07      675.51     65.19 o 
  11   5   7      341.52      339.61     74.09 o 
  12   5   7     2771.52     2812.56    108.60 o 
  13   5   7        0.23       83.82     65.86 o 
  14   5   7      143.19      228.14     78.11 o 
   1   6   7     2997.50     3142.35     75.38 o 
   2   6   7     1737.37     1808.12     79.62 o 
   3   6   7     7531.99     7803.92    146.32 o 
   4   6   7      575.25      562.43     48.31 o 
   5   6   7      116.70      132.57     58.30 o 
   6   6   7      526.80      544.49     53.92 o 
   7   6   7     7537.14     7266.98    151.57 o 
   8   6   7     1039.75     1105.15     63.97 o 
   9   6   7      314.73      337.06     61.08 o 
  10   6   7        5.99       25.54     74.64 o 
  11   6   7     3766.37     3666.24    196.55 o 
  12   6   7      635.25      733.61     90.51 o 
  13   6   7      537.09      599.61    124.89 o 
   0   7   7    24775.56    26461.90    550.32 o 
   1   7   7     2109.53     2286.47     70.65 o 
   2   7   7       55.42       42.85     42.91 o 
   3   7   7     4831.15     5088.98    140.57 o 
   4   7   7    17428.71    17938.01    268.72 o 
   5   7   7      379.09      363.52     72.99 o 
   6   7   7      260.60      289.91     66.30 o 
   7   7   7     5336.42     5370.16    235.06 o 
   8   7   7     5787.06     5928.75    240.37 o 
   9   7   7       33.44       21.79     72.97 o 
  10   7   7      183.14      200.98     71.47 o 
  11   7   7     3148.47     3086.84    121.62 o 
  12   7   7      688.55      714.94     83.65 o 
   1   8   7     3694.76     3931.18     86.76 o 
   2   8   7     1558.82     1739.98     91.42 o 
   3   8   7     4867.60     5245.70    116.66 o 
   4   8   7      132.91      135.39     82.37 o 
   5   8   7     1042.51     1141.63     85.55 o 
   6   8   7     1018.68     1089.81     83.55 o 
   7   8   7     3088.51     3117.21    131.94 o 
   8   8   7      229.24      245.28     78.78 o 
   9   8   7       11.86       -2.25    134.02 o 
  10   8   7      443.46      621.73    102.91 o 
  11   8   7      998.66      961.34    154.90 o 
   0   9   7    42680.24    45208.18    888.87 o 
   1   9   7     4277.74     4312.19    107.92 o 
   2   9   7      100.10      146.26     60.68 o 
   3   9   7     3799.64     3895.46    121.39 o 
   4   9   7    32167.92    32321.68    952.46 o 
   5   9   7     2075.78     2166.99    109.99 o 
   6   9   7      456.75      710.40     99.81 o 
   7   9   7     1472.54     1465.09    104.35 o 
   8   9   7    13732.74    14641.06    640.59 o 
   9   9   7      279.71      384.29    112.26 o 
  10   9   7      290.20      289.26    138.81 o 
   1  10   7      999.07     1179.00     80.58 o 
   2  10   7      632.32      676.23     78.43 o 
   3  10   7     1800.65     1938.41     96.52 o 
   4  10   7       86.10      161.86     83.06 o 
   5  10   7      129.40      287.18     86.43 o 
   6  10   7      400.55      621.68     95.21 o 
   7  10   7     1419.25     1447.75    111.01 o 
   8  10   7      175.41      182.83     96.85 o 
   0  11   7    12939.98    12577.68    442.77 o 
   1  11   7     1021.58     1244.87    102.01 o 
   2  11   7       19.84      140.65     98.74 o 
   3  11   7     2449.54     2723.27    121.91 o 
   4  11   7     9298.40     9345.53    241.59 o 
   5  11   7      140.23      147.47    114.43 o 
   6  11   7       87.65       58.92    105.91 o 
   0   0   8   110996.95   102673.20   2684.68 o 
   1   0   8    11918.47    11751.36    233.10 o 
   2   0   8        1.45       82.77     32.93 o 
   3   0   8     5274.16     5288.23    120.27 o 
   4   0   8    77967.70    74605.48   1489.32 o 
   5   0   8    13778.88    13504.28    295.74 o 
   6   0   8        2.54        4.52     47.90 o 
   7   0   8      957.79      964.48     68.71 o 
   8   0   8    26546.65    26573.74    559.41 o 
   9   0   8     9182.53     9493.80    229.29 o 
  10   0   8        2.31       34.09     74.90 o 
  11   0   8       13.49       65.45     93.43 o 
  12   0   8     3657.41     3366.60    171.69 o 
  13   0   8     3751.64     3563.97    168.85 o 
  14   0   8       20.77      105.75    132.79 o 
  15   0   8       44.45       66.36    126.05 o 
   1   1   8     3289.81     3201.91     58.85 o 
   2   1   8      896.20      884.59     32.86 o 
   3   1   8     2409.12     2467.68     51.60 o 
   4   1   8      112.70      151.83     31.42 o 
   5   1   8     2548.81     2607.44     63.87 o 
   6   1   8       42.32       42.75     34.92 o 
   7   1   8     1127.92     1178.75     50.54 o 
   8   1   8      180.26       98.16     39.85 o 
   9   1   8     1197.94     1267.54     60.81 o 
  10   1   8      292.85      314.71     49.65 o 
  11   1   8      394.98      446.66     86.64 o 
  12   1   8       60.26       68.59     68.27 o 
  13   1   8      351.02      352.13     72.02 o 
  14   1   8      635.16      745.70     85.39 o 
  15   1   8      107.37      161.08     83.73 o 
   0   2   8     3413.37     3215.24     77.33 o 
   1   2   8      365.39      423.01     29.19 o 
   2   2   8     2147.80     2095.45     47.66 o 
   3   2   8        2.15      -26.48     28.03 o 
   4   2   8     2175.68     2140.85     54.07 o 
   5   2   8     1187.95     1216.59     44.91 o 
   6   2   8    10800.81    10566.06    171.85 o 
   7   2   8       77.32       62.05     37.19 o 
   8   2   8      514.77      551.68     49.36 o 
   9   2   8     1495.69     1476.92     63.98 o 
  10   2   8     9744.79     9478.26    182.99 o 
  11   2   8       99.64      160.12     55.60 o 
  12   2   8       18.62       38.15     68.82 o 
  13   2   8     1053.79      935.63     79.26 o 
  14   2   8     3506.37     3367.28    119.64 o 
  15   2   8       41.31        9.12     94.62 o 
   1   3   8      309.40      381.82     31.10 o 
   2   3   8      213.59      189.67     29.23 o 
   3   3   8     1221.05     1244.80     45.47 o 
   4   3   8     5006.82     4859.82     89.61 o 
   5   3   8        9.43      -19.84     34.06 o 
   6   3   8      259.48      373.64     42.07 o 
   7   3   8     1469.28     1610.88     62.49 o 
   8   3   8     9505.92     9320.91    170.25 o 
   9   3   8      227.05      220.38     49.58 o 
  10   3   8      266.60      199.42     54.07 o 
  11   3   8      901.11      948.13     66.23 o 
  12   3   8     6579.41     6397.22    156.94 o 
  13   3   8      312.52      407.02    100.63 o 
  14   3   8      187.69      142.27     74.53 o 
   0   4   8   107253.12   104654.78   1888.09 o 
   1   4   8    11750.49    11416.47    156.35 o 
   2   4   8        5.11       30.77     33.74 o 
   3   4   8     5313.16     5241.02     99.74 o 
   4   4   8    77267.28    74423.12   1009.22 o 
   5   4   8    13168.98    12880.43    196.57 o 
   6   4   8       33.10       81.33     45.25 o 
   7   4   8      934.93      959.59     59.04 o 
   8   4   8    29067.75    28831.95    483.34 o 
   9   4   8     8527.77     8544.71    187.00 o 
  10   4   8       48.84       27.37     54.04 o 
  11   4   8        2.60      -12.08     65.56 o 
  12   4   8     5319.91     5109.36    167.35 o 
  13   4   8     3355.66     3259.67    108.07 o 
  14   4   8       32.65      249.46     76.76 o 
   1   5   8     6768.49     6953.47    111.03 o 
   2   5   8     1800.66     1957.04     60.62 o 
   3   5   8     5382.64     5305.94    101.43 o 
   4   5   8      141.47      162.18     40.36 o 
   5   5   8     5303.88     5496.22    110.09 o 
   6   5   8       99.49       94.64     44.29 o 
   7   5   8     2780.53     2792.31     97.31 o 
   8   5   8      220.70      213.92     54.64 o 
   9   5   8     2621.02     2478.78     85.82 o 
  10   5   8      584.46      609.38     64.61 o 
  11   5   8      956.63      966.48     75.37 o 
  12   5   8       91.35       57.74     67.54 o 
  13   5   8      847.95     1120.13     99.98 o 
   0   6   8     1611.82     1709.18     79.92 o 
   1   6   8      147.11      129.31     42.80 o 
   2   6   8      763.20      788.77     54.42 o 
   3   6   8      294.38      296.46     43.40 o 
   4   6   8     1365.24     1391.85     60.68 o 
   5   6   8        4.48      -28.05     49.73 o 
   6   6   8     3992.97     4020.25    102.14 o 
   7   6   8      220.97      279.37     72.25 o 
   8   6   8      813.74      835.75    104.00 o 
   9   6   8       46.20      140.75     66.42 o 
  10   6   8     3763.17     3518.02    111.58 o 
  11   6   8       72.34       90.94     80.20 o 
  12   6   8      320.42      328.97     78.47 o 
  13   6   8      106.88       73.92     95.38 o 
   1   7   8     1741.76     1758.46     78.37 o 
   2   7   8      830.40      901.67     59.04 o 
   3   7   8     2666.14     2942.21    112.70 o 
   4   7   8     4332.67     4248.50    123.36 o 
   5   7   8      522.60      652.34     68.24 o 
   6   7   8      358.30      371.72     68.85 o 
   7   7   8     2238.67     2274.53    104.05 o 
   8   7   8     8187.73     7586.72    222.77 o 
   9   7   8       29.38       17.31     68.08 o 
  10   7   8       52.67       57.72     73.43 o 
  11   7   8     1120.43      951.70     96.81 o 
  12   7   8     5282.85     4993.52    163.31 o 
   0   8   8     7087.30     7648.15    183.69 o 
   1   8   8      818.42      911.68     60.08 o 
   2   8   8       90.62       90.25     56.80 o 
   3   8   8      364.17      489.35     71.64 o 
   4   8   8     4961.84     5098.19    137.55 o 
   5   8   8      969.48     1030.95    110.42 o 
   6   8   8      506.73      561.46     79.51 o 
   7   8   8       70.75      100.21     76.50 o 
   8   8   8     1599.28     1636.67    188.31 o 
   9   8   8      642.09      754.09     97.25 o 
  10   8   8      547.59      576.47     96.64 o 
  11   8   8        1.92      -81.81    113.52 o 
   1   9   8     6852.23     7150.00    160.91 o 
   2   9   8     2323.61     2390.64    126.11 o 
   3   9   8     6695.03     6877.69    170.23 o 
   4   9   8     1033.29     1084.94     90.06 o 
   5   9   8     4331.26     4554.79    242.15 o 
   6   9   8      414.07      514.32     89.38 o 
   7   9   8     4195.08     4751.62    171.26 o 
   8   9   8     2141.43     2145.05    116.62 o 
   9   9   8     1606.62     1480.86    237.12 o 
   0  10   8     7377.84     7555.32    249.48 o 
   1  10   8      777.13      906.66     87.54 o 
   2  10   8       84.71      228.88     88.33 o 
   3  10   8      603.95      532.03     94.15 o 
   4  10   8     5528.88     5624.95    161.61 o 
   5  10   8      560.75      835.19    102.85 o 
   6  10   8      469.80      743.53    106.83 o 
   7  10   8      248.19      407.27    121.68 o 
   1  11   8     1319.15     1611.98    126.65 o 
   2  11   8      716.35      758.74    111.62 o 
   3  11   8     1890.57     1708.60    114.06 o 
   4  11   8     2110.99     2302.43    133.09 o 
   1   0   9      678.30      637.41     57.84 o 
   2   0   9    10966.27    10629.58    242.84 o 
   3   0   9      850.03      917.69     52.19 o 
   4   0   9     2665.08     2569.25     99.30 o 
   5   0   9      977.42     1076.61     70.30 o 
   6   0   9     5050.16     5170.77    169.60 o 
   7   0   9     1339.21     1431.24     97.25 o 
   8   0   9     4617.23     4643.93    203.51 o 
   9   0   9     1328.57     1466.91     95.15 o 
  10   0   9      926.44      827.38     96.52 o 
  11   0   9     1470.30     1532.55    111.70 o 
  12   0   9     2508.06     2373.18    192.18 o 
  13   0   9     1128.83     1085.06    128.74 o 
  14   0   9       19.50      -95.63    119.93 o 
   0   1   9     1000.28     1054.29     64.20 o 
   1   1   9     5308.36     5376.78     97.23 o 
   2   1   9      157.60      163.44     34.29 o 
   3   1   9     1531.99     1589.38     48.01 o 
   4   1   9      951.73      968.01     45.85 o 
   5   1   9     6519.78     6570.27    117.83 o 
   6   1   9      831.28      830.29     48.94 o 
   7   1   9       12.63        5.95     39.01 o 
   8   1   9      780.80      727.42     51.70 o 
   9   1   9     3745.60     3766.46    114.62 o 
  10   1   9      795.42      928.16     72.31 o 
  11   1   9      253.57      218.21     65.23 o 
  12   1   9      501.79      560.45     73.90 o 
  13   1   9     1078.12     1289.03    147.43 o 
  14   1   9      300.84      299.22     78.59 o 
   1   2   9     4639.09     4427.02     86.61 o 
   2   2   9    94829.92    89172.29   1270.62 o 
   3   2   9     8554.54     8444.18    134.89 o 
   4   2   9       90.81      106.18     34.76 o 
   5   2   9      689.52      831.90     50.51 o 
   6   2   9    48428.57    46858.57    674.59 o 
   7   2   9     7092.17     7192.41    131.20 o 
   8   2   9       81.83      123.67     46.49 o 
   9   2   9       32.30      130.64     53.77 o 
  10   2   9    12261.56    11952.15    224.10 o 
  11   2   9     2929.85     2935.04     93.21 o 
  12   2   9        2.53        4.57     77.58 o 
  13   2   9      267.25      366.90     76.09 o 
  14   2   9     1206.13     1301.01    131.85 o 
   0   3   9      357.46      490.38     56.24 o 
   1   3   9     1223.77     1165.85     50.39 o 
   2   3   9      114.06      117.44     46.75 o 
   3   3   9     3120.14     2944.67     67.74 o 
   4   3   9       71.42       96.08     36.22 o 
   5   3   9      147.70      166.30     39.57 o 
   6   3   9      647.82      753.81     49.87 o 
   7   3   9     3539.05     3521.30     90.31 o 
   8   3   9      150.22      196.77     49.13 o 
   9   3   9        8.63       82.20     57.39 o 
  10   3   9      748.98      837.43     66.16 o 
  11   3   9     2149.46     2016.01     82.65 o 
  12   3   9      591.57      697.50     71.48 o 
  13   3   9        2.69      186.13     71.90 o 
  14   3   9      424.43      712.65     98.12 o 
   1   4   9       74.53      114.14     41.33 o 
   2   4   9     2638.92     2611.53     69.66 o 
   3   4   9      570.62      599.41     42.58 o 
   4   4   9     2207.40     2172.85     63.55 o 
   5   4   9       11.57      137.65     53.09 o 
   6   4   9     1152.96     1132.97     60.54 o 
   7   4   9     1561.05     1441.42     65.91 o 
   8   4   9     4090.21     3988.23    105.81 o 
   9   4   9       14.94       35.19     69.96 o 
  10   4   9      167.10      159.75     59.08 o 
  11   4   9     2092.94     2065.99     87.68 o 
  12   4   9     2592.81     2579.54     96.72 o 
  13   4   9       13.12      149.94     99.38 o 
   0   5   9      866.99      879.45     76.87 o 
   1   5   9     3727.92     3722.74     95.75 o 
   2   5   9      872.31      928.81     55.55 o 
   3   5   9     1123.85     1109.69     70.56 o 
   4   5   9      578.68      587.77     49.69 o 
   5   5   9     4486.34     4349.00     97.97 o 
   6   5   9     4773.82     4857.20    111.91 o 
   7   5   9       27.07        2.47     55.33 o 
   8   5   9      160.58      192.71     67.10 o 
   9   5   9     2620.35     2640.23     92.56 o 
  10   5   9     4955.44     4877.93    126.99 o 
  11   5   9      355.63      309.56     67.90 o 
  12   5   9       14.97       62.09     71.02 o 
  13   5   9      850.81     1130.89     93.46 o 
   1   6   9     1522.91     1522.01     75.13 o 
   2   6   9    30196.24    30552.21    508.66 o 
   3   6   9     2265.78     2150.81     92.02 o 
   4   6   9       14.96        7.92     61.78 o 
   5   6   9      335.34      336.35     51.80 o 
   6   6   9    15882.49    15727.09    271.52 o 
   7   6   9     1448.57     1428.83     76.39 o 
   8   6   9       64.10       49.85     58.90 o 
   9   6   9        3.17       56.28     63.32 o 
  10   6   9     4185.42     4171.98    185.04 o 
  11   6   9      356.41      468.19     93.62 o 
  12   6   9      109.65       98.88     90.69 o 
   0   7   9      292.31      401.86    178.08 o 
   1   7   9      781.97      877.78     68.83 o 
   2   7   9      464.80      517.62     60.77 o 
   3   7   9     1793.00     1853.90     99.61 o 
   4   7   9       38.23      118.23     81.06 o 
   5   7   9      135.69      140.96     64.20 o 
   6   7   9     2638.02     2590.48     98.20 o 
   7   7   9     1915.23     1958.26     94.72 o 
   8   7   9      234.17      215.36     74.67 o 
   9   7   9       12.43      -30.11     81.73 o 
  10   7   9     2971.07     3060.44    173.89 o 
  11   7   9     1049.39     1196.84    102.20 o 
   1   8   9       30.01       71.61     61.70 o 
   2   8   9      967.23     1022.06     80.33 o 
   3   8   9      253.09      272.90     71.37 o 
   4   8   9      245.95      259.16    104.25 o 
   5   8   9      114.94      116.92     75.28 o 
   6   8   9      604.01      909.82    101.89 o 
   7   8   9      228.09      288.72     83.08 o 
   8   8   9      443.62      604.41    167.42 o 
   9   8   9      482.43      357.67     91.05 o 
  10   8   9      235.45      109.16    122.38 o 
   0   9   9     1744.60     2147.12    146.82 o 
   1   9   9     7124.21     7281.75    188.79 o 
   2   9   9      688.96      743.45    124.68 o 
   3   9   9     3809.22     3825.56    169.49 o 
   4   9   9     1155.56     1463.38    205.30 o 
   5   9   9     6936.49     7311.00    232.01 o 
   6   9   9     3840.05     3990.96    240.70 o 
   7   9   9      819.15      830.02    100.10 o 
   8   9   9      301.54       73.74    172.88 o 
   1  10   9       57.59       94.65    128.83 o 
   2  10   9     1610.75     1493.59    120.12 o 
   3  10   9       53.01      153.42    104.45 o 
   4  10   9      140.27      449.95    125.22 o 
   5  10   9        1.85     -111.87    111.87 o 
   6  10   9      905.10     1109.37    146.13 o 
   0  11   9      268.73      234.43    221.52 o 
   0   0  10     1199.34     1078.98    100.33 o 
   1   0  10     2650.76     2585.31     93.09 o 
   2   0  10     1619.41     1579.77     82.16 o 
   3   0  10       17.86       80.76     67.58 o 
   4   0  10      717.84      809.76     83.66 o 
   5   0  10     8333.13     7771.29    228.06 o 
   6   0  10     8888.16     9229.64    224.62 o 
   7   0  10     1534.44     1614.05     89.19 o 
   8   0  10      112.60       97.37     66.27 o 
   9   0  10     8370.57     8688.44    223.03 o 
  10   0  10     9440.92     9867.58    333.46 o 
  11   0  10     1814.26     1955.46    163.18 o 
  12   0  10        3.90     -100.29    100.29 o 
  13   0  10     3976.06     3915.61    188.80 o 
   1   1  10      892.61      886.66     48.34 o 
   2   1  10     6974.02     7072.82    134.92 o 
   3   1  10     2089.76     2119.44     75.73 o 
   4   1  10      248.38      190.12     50.91 o 
   5   1  10        8.73      103.67     54.92 o 
   6   1  10     3867.05     3784.68     92.06 o 
   7   1  10     1683.41     1658.59     63.15 o 
   8   1  10      438.61      512.43     73.67 o 
   9   1  10      289.49      287.87     56.16 o 
  10   1  10     1226.40     1308.90     73.56 o 
  11   1  10      567.06      604.60     74.38 o 
  12   1  10      230.64      208.54     78.69 o 
  13   1  10      466.78      499.06     82.53 o 
   0   2  10      382.85      453.29     59.69 o 
   1   2  10      563.56      542.48     45.61 o 
   2   2  10      596.70      649.10     50.48 o 
   3   2  10      562.31      626.73     52.23 o 
   4   2  10      746.51      749.54     59.92 o 
   5   2  10       70.18       63.01     49.49 o 
   6   2  10     3383.83     3421.74     83.63 o 
   7   2  10      107.07      122.32     45.07 o 
   8   2  10     1622.93     1538.01     70.70 o 
   9   2  10       94.14      122.82     54.67 o 
  10   2  10     3868.85     3788.09    113.83 o 
  11   2  10       12.35       86.82     69.28 o 
  12   2  10     1817.59     1834.15     97.50 o 
  13   2  10      313.48      224.48     77.22 o 
   1   3  10     5632.86     5520.28    112.11 o 
   2   3  10    34703.82    33655.43    502.29 o 
   3   3  10     4672.55     4623.88    121.95 o 
   4   3  10       83.91       96.56     48.50 o 
   5   3  10     2998.90     2870.29     84.60 o 
   6   3  10    18832.32    18664.23    290.08 o 
   7   3  10     1596.81     1601.03     67.46 o 
   8   3  10      222.59      274.70     56.18 o 
   9   3  10      623.94      782.38     63.40 o 
  10   3  10     5449.76     5230.10    127.61 o 
  11   3  10      104.34       68.70     61.45 o 
  12   3  10      244.95      254.50     67.06 o 
  13   3  10       24.54      -41.41     89.07 o 
   0   4  10       15.32      155.39     75.61 o 
   1   4  10       61.15      106.68     48.22 o 
   2   4  10      703.07      687.82     55.32 o 
   3   4  10      983.93     1005.93     59.23 o 
   4   4  10       23.76      160.47     54.37 o 
   5   4  10     1506.34     1482.32     69.30 o 
   6   4  10     3805.80     3696.05     96.06 o 
   7   4  10     2389.86     2365.20     81.75 o 
   8   4  10       91.32       46.06     58.63 o 
   9   4  10     2167.58     2146.15     85.65 o 
  10   4  10     3830.29     3684.10    110.06 o 
  11   4  10     1802.78     1703.84    105.35 o 
  12   4  10      150.60      220.82     70.72 o 
   1   5  10      511.47      560.92     56.79 o 
   2   5  10     2671.36     2635.95     84.00 o 
   3   5  10       87.03      106.69     53.72 o 
   4   5  10      797.81      698.25     61.06 o 
   5   5  10      887.47      957.27     66.66 o 
   6   5  10     1505.98     1453.26     80.94 o 
   7   5  10        6.74       92.68     78.37 o 
   8   5  10     1470.06     1419.35     76.42 o 
   9   5  10      605.79      743.04     96.16 o 
  10   5  10      469.14      445.70     70.96 o 
  11   5  10       13.67      -28.66     87.49 o 
  12   5  10      913.26     1083.08    104.83 o 
   0   6  10       13.59      134.76     97.99 o 
   1   6  10       39.33      104.90     74.30 o 
   2   6  10       98.55      145.72     69.47 o 
   3   6  10        8.44       56.96     69.23 o 
   4   6  10       73.28       90.65     65.74 o 
   5   6  10       26.89       72.16     75.05 o 
   6   6  10      576.82      696.89    103.27 o 
   7   6  10      115.58      102.95     96.69 o 
   8   6  10      315.96      434.66     80.04 o 
   9   6  10        1.88      -29.51     64.62 o 
  10   6  10      698.58      680.55     77.09 o 
  11   6  10      213.60      440.73    147.31 o 
   1   7  10     7551.49     7944.95    181.97 o 
   2   7  10    46615.52    46078.53    859.74 o 
   3   7  10     6627.43     7089.58    244.14 o 
   4   7  10       21.95        1.05     72.04 o 
   5   7  10     4000.11     4175.00    260.28 o 
   6   7  10    26027.04    25668.23    520.03 o 
   7   7  10     2777.77     2969.55    140.20 o 
   8   7  10       25.00       94.80    110.90 o 
   9   7  10      756.18      815.17     92.08 o 
  10   7  10     7916.90     7235.80    226.68 o 
   0   8  10     1092.35     1320.37    136.90 o 
   1   8  10     1584.55     1645.81    118.35 o 
   2   8  10       94.42      111.09     73.01 o 
   3   8  10      353.07      395.88     79.07 o 
   4   8  10      898.82      942.72    101.52 o 
   5   8  10     2312.37     2560.23    228.21 o 
   6   8  10      520.07      557.47    102.49 o 
   7   8  10        2.72       40.83     96.83 o 
   8   8  10      502.74      409.98     98.32 o 
   1   9  10      739.36      748.52     98.75 o 
   2   9  10     3149.17     3117.54    200.35 o 
   3   9  10       79.81       56.76     88.45 o 
   4   9  10      346.63      346.64    105.99 o 
   5   9  10     1388.62     1477.73    125.50 o 
   6   9  10     1619.32     1563.28    165.45 o 
   7   9  10       26.65      164.17    238.12 o 
   0  10  10       10.91      -74.77    155.27 o 
   1  10  10       36.60      356.47    126.71 o 
   2  10  10       20.99       58.77    126.44 o 
   3  10  10       62.57      206.32    160.62 o 
   4  10  10       18.95      230.36    176.54 o 
   1   0  11    27108.87    25096.47    497.17 o 
   2   0  11     2384.43     2514.90    117.74 o 
   3   0  11    18493.03    17732.70    443.76 o 
   4   0  11      298.54      293.74     82.73 o 
   5   0  11    21420.42    20099.92    498.08 o 
   6   0  11      441.50      525.96     92.98 o 
   7   0  11     7001.20     7218.88    227.84 o 
   8   0  11      670.47      828.83    128.93 o 
   9   0  11     8979.81     9065.37    271.07 o 
  10   0  11       96.65      151.54     97.14 o 
  11   0  11     1555.16     1726.70    219.90 o 
  12   0  11      625.50      522.01    112.97 o 
   0   1  11     9964.47     9997.87    226.71 o 
   1   1  11      339.49      376.56     45.74 o 
   2   1  11      319.38      330.13     48.90 o 
   3   1  11       89.37      142.91     55.68 o 
   4   1  11     7201.53     7213.97    154.35 o 
   5   1  11      494.62      605.34     62.89 o 
   6   1  11     1746.88     1861.51    104.43 o 
   7   1  11        2.66       47.84     59.27 o 
   8   1  11     2609.76     2709.20     97.25 o 
   9   1  11      334.93      258.27     67.49 o 
  10   1  11     1831.68     1853.51     92.64 o 
  11   1  11        2.68       45.93     83.87 o 
  12   1  11      398.03      526.33     83.86 o 
   1   2  11    11147.40    11065.15    189.19 o 
   2   2  11     1253.59     1254.65     63.12 o 
   3   2  11     8698.89     8695.80    176.69 o 
   4   2  11     2251.25     2260.60     85.80 o 
   5   2  11     7251.46     7426.23    160.66 o 
   6   2  11     1061.83     1042.56     73.26 o 
   7   2  11     3573.33     3610.93    108.73 o 
   8   2  11     4300.73     4390.09    133.98 o 
   9   2  11     2132.91     2198.26     94.69 o 
  10   2  11      726.57      976.92     73.79 o 
  11   2  11      793.48      794.68     74.79 o 
  12   2  11     2830.09     2858.34    114.76 o 
   0   3  11     5623.52     5830.41    160.91 o 
   1   3  11       57.08      121.38     50.51 o 
   2   3  11      476.27      526.92     54.93 o 
   3   3  11      342.49      329.23     53.16 o 
   4   3  11     4315.54     4183.46    113.18 o 
   5   3  11      109.73      267.43     62.92 o 
   6   3  11     2586.91     2568.99     94.13 o 
   7   3  11      260.56      327.01     75.29 o 
   8   3  11     1937.32     1692.53     94.34 o 
   9   3  11      522.44      593.73     76.37 o 
  10   3  11     2639.12     2614.34     97.37 o 
  11   3  11       40.46      115.13    106.40 o 
  12   3  11      494.87      664.95     85.32 o 
   1   4  11     8705.12     8650.96    165.40 o 
   2   4  11      728.19      785.68     61.21 o 
   3   4  11     4903.70     4976.66    111.86 o 
   4   4  11        0.77       33.05     63.02 o 
   5   4  11     7864.84     7803.05    169.51 o 
   6   4  11       45.62      182.40     67.90 o 
   7   4  11     1326.61     1347.10     89.45 o 
   8   4  11        0.77       79.25     81.77 o 
   9   4  11     3693.01     3704.89    124.28 o 
  10   4  11      225.19      270.29    131.50 o 
  11   4  11      149.03      270.48     81.07 o 
   0   5  11    22918.29    22710.01    634.53 o 
   1   5  11     1028.98     1082.21     79.18 o 
   2   5  11       74.04       74.79     56.09 o 
   3   5  11        2.30       12.99     69.32 o 
   4   5  11    16885.39    16662.56    299.92 o 
   5   5  11     3458.98     3263.58    113.88 o 
   6   5  11      407.66      381.60     71.63 o 
   7   5  11      489.15      428.46     76.02 o 
   8   5  11     6609.72     6077.62    175.18 o 
   9   5  11     3937.94     3745.05    173.02 o 
  10   5  11      424.75      497.35     80.61 o 
  11   5  11      625.45      565.03     95.59 o 
   1   6  11     1664.49     1646.80     89.86 o 
   2   6  11      212.53      264.75     92.55 o 
   3   6  11     1523.95     1564.45     87.40 o 
   4   6  11     1003.51     1051.43     87.44 o 
   5   6  11      865.71      872.38     92.32 o 
   6   6  11      264.13      313.85     99.53 o 
   7   6  11      738.10      710.23     88.54 o 
   8   6  11     1957.78     1891.30    112.64 o 
   9   6  11      152.62      160.08     86.23 o 
  10   6  11      282.58      539.49    112.93 o 
   0   7  11       40.39      101.69     96.58 o 
   1   7  11       30.07       92.03     89.60 o 
   2   7  11      404.34      504.11     77.06 o 
   3   7  11      408.85      369.09     79.25 o 
   4   7  11       38.17      160.25     77.46 o 
   5   7  11     1233.44     1417.86    107.55 o 
   6   7  11     2243.22     2596.92    267.16 o 
   7   7  11      775.04      949.44    114.32 o 
   8   7  11       30.64       81.70    161.94 o 
   1   8  11     1075.79     1343.27     99.17 o 
   2   8  11       57.06      133.77     84.24 o 
   3   8  11      712.35      842.58     93.56 o 
   4   8  11        2.40       17.83    101.34 o 
   5   8  11      955.44     1028.84    107.25 o 
   6   8  11        7.06      220.08    105.65 o 
   7   8  11      288.95      201.45    355.58 o 
   0   9  11     9168.99     9013.89    391.73 o 
   1   9  11      457.98      548.44     92.52 o 
   2   9  11       17.92       41.64    102.05 o 
   3   9  11        8.12       44.33    100.14 o 
   4   9  11     6575.13     6131.21    301.88 o 
   5   9  11     1884.57     2256.08    387.12 o 
   0   0  12    29761.82    27447.54    772.30 o 
   1   0  12     6640.65     6300.76    186.96 o 
   2   0  12        5.99      119.74     81.71 o 
   3   0  12     7669.38     7228.63    221.26 o 
   4   0  12    23446.33    22722.92    560.96 o 
   5   0  12     1848.34     1837.95    123.44 o 
   6   0  12       53.87       -1.68     90.39 o 
   7   0  12     3619.68     3632.30    163.43 o 
   8   0  12    11564.75    12001.36    341.91 o 
   9   0  12        0.10        2.20    135.56 o 
  10   0  12      126.29      268.40    162.55 o 
  11   0  12      603.89      653.08    156.44 o 
   1   1  12     3820.05     3947.73     94.58 o 
   2   1  12     4022.85     4194.27    109.58 o 
   3   1  12     4968.74     5120.86    128.06 o 
   4   1  12       51.00       80.01     78.40 o 
   5   1  12     1111.88     1145.31     79.54 o 
   6   1  12     2333.25     2275.98     93.34 o 
   7   1  12     3067.24     3115.52    108.16 o 
   8   1  12      108.42      253.91     71.89 o 
   9   1  12       20.29      -19.88     81.14 o 
  10   1  12      780.40      817.67    121.57 o 
  11   1  12      919.71      869.85    110.69 o 
   0   2  12     4528.48     4276.81    147.19 o 
   1   2  12      549.75      629.47     57.00 o 
   2   2  12       44.23       -6.19     56.08 o 
   3   2  12     3609.63     3408.86    102.10 o 
   4   2  12     3395.72     3350.20    105.93 o 
   5   2  12      241.58      347.68     67.28 o 
   6   2  12      261.61      166.94     68.17 o 
   7   2  12     4871.51     4691.05    129.74 o 
   8   2  12     1394.78     1455.92     98.21 o 
   9   2  12     1040.99     1021.02    103.41 o 
  10   2  12      321.34      443.82    134.83 o 
  11   2  12     2798.35     2873.92    149.18 o 
   1   3  12      334.80      384.77     61.35 o 
   2   3  12      783.29      877.53     63.23 o 
   3   3  12     2155.58     2061.91     84.76 o 
   4   3  12       25.40       19.39     69.74 o 
   5   3  12      160.52       53.42     65.20 o 
   6   3  12      408.84      437.31     72.65 o 
   7   3  12     2871.00     2903.76    127.88 o 
   8   3  12       53.76      166.72     83.96 o 
   9   3  12      773.61      882.81    155.43 o 
  10   3  12      105.91      110.21     99.06 o 
  11   3  12     1582.19     1470.59    133.93 o 
   0   4  12    14852.18    14619.56    381.62 o 
   1   4  12     3503.26     3663.06    117.86 o 
   2   4  12        0.90       52.53     66.22 o 
   3   4  12     2954.87     2895.89    104.05 o 
   4   4  12    11789.61    12007.64    238.72 o 
   5   4  12     1438.07     1434.99     86.25 o 
   6   4  12        2.23       30.80     80.79 o 
   7   4  12      764.23      896.64     86.53 o 
   8   4  12     5960.10     5984.87    166.71 o 
   9   4  12       69.97       53.11    141.47 o 
  10   4  12        0.70       73.08     88.94 o 
   1   5  12    10667.37    10980.01    273.61 o 
   2   5  12    10021.32     9976.95    208.74 o 
   3   5  12     8510.08     8949.40    289.16 o 
   4   5  12      493.88      484.44     84.72 o 
   5   5  12     6495.79     6473.73    168.96 o 
   6   5  12     6372.32     6194.71    167.64 o 
   7   5  12     3173.08     3324.86    126.75 o 
   8   5  12     1111.22     1261.84    109.66 o 
   9   5  12     1735.80     1569.43    160.11 o 
   0   6  12      435.13      458.28    106.03 o 
   1   6  12       40.69      190.03     78.80 o 
   2   6  12        7.62      -57.09     78.37 o 
   3   6  12      788.97      916.39     89.33 o 
   4   6  12      293.97      454.63     91.00 o 
   5   6  12      159.96      280.33    107.67 o 
   6   6  12       45.15      125.27     91.73 o 
   7   6  12     1421.38     1353.27    133.75 o 
   8   6  12       78.10      211.32    110.64 o 
   1   7  12      472.65      480.87     80.50 o 
   2   7  12      101.93      159.01     83.90 o 
   3   7  12      146.54      257.90     97.19 o 
   4   7  12      245.67      176.39     86.73 o 
   5   7  12     2087.66     2119.42    177.91 o 
   6   7  12      117.25      163.90    102.15 o 
   7   7  12     1151.12     1488.74    458.81 o 
   0   8  12     3085.40     3601.91    277.93 o 
   1   8  12      886.08     1134.07    100.15 o 
   2   8  12        4.19        9.27     88.43 o 
   3   8  12      515.75      614.55     98.48 o 
   4   8  12     2434.02     2399.20    132.06 o 
   5   8  12      608.87     1226.61    365.62 o 
   1   0  13      448.98      668.18    100.80 o 
   2   0  13    10848.83    10454.78    276.48 o 
   3   0  13      645.06      758.26    100.76 o 
   4   0  13      542.45      515.29    104.72 o 
   5   0  13     2941.17     2838.78    152.31 o 
   6   0  13     5945.37     5758.60    210.05 o 
   7   0  13     3149.58     3037.43    161.37 o 
   8   0  13     1122.62     1489.13    178.33 o 
   9   0  13     3349.81     3265.09    219.60 o 
  10   0  13     1717.51     1424.02    239.25 o 
   0   1  13        9.71      -82.83     82.83 o 
   1   1  13     1092.46     1073.39     71.35 o 
   2   1  13       88.07      240.00     68.81 o 
   3   1  13      236.57      253.25     70.66 o 
   4   1  13        3.96       74.37     69.21 o 
   5   1  13     1702.36     1732.52    120.56 o 
   6   1  13      501.35      459.05     77.20 o 
   7   1  13        0.05      -11.34     76.52 o 
   8   1  13      146.13      159.65     89.94 o 
   9   1  13     1254.94     1207.50    106.94 o 
  10   1  13      564.99      374.28    243.40 o 
   1   2  13       25.55       14.65     68.41 o 
   2   2  13     1579.26     1478.58     81.02 o 
   3   2  13      574.67      614.49     73.17 o 
   4   2  13      544.81      442.41     71.87 o 
   5   2  13      320.94      288.25     81.19 o 
   6   2  13      808.22      875.80     83.14 o 
   7   2  13     2469.08     2425.35    128.56 o 
   8   2  13      990.83     1082.53    119.16 o 
   9   2  13      159.09      272.55     90.43 o 
  10   2  13      179.85      214.70    157.02 o 
   0   3  13      270.69      305.72     92.89 o 
   1   3  13     9497.42     9292.34    202.87 o 
   2   3  13      134.17      214.31     67.05 o 
   3   3  13     6775.00     6594.04    150.60 o 
   4   3  13      138.04       78.11     68.69 o 
   5   3  13     7378.36     7072.44    163.21 o 
   6   3  13      745.55      766.79     91.80 o 
   7   3  13     2465.52     2332.65    116.40 o 
   8   3  13        2.82       32.41     95.66 o 
   9   3  13     3281.90     2971.09    137.78 o 
   1   4  13      265.27      454.46     76.23 o 
   2   4  13     4907.87     5107.95    147.93 o 
   3   4  13      310.37      238.20     74.55 o 
   4   4  13      421.50      498.21     80.57 o 
   5   4  13     1774.15     1749.44    105.06 o 
   6   4  13     2617.39     2816.85    135.10 o 
   7   4  13     1449.67     1321.74    167.73 o 
   8   4  13      864.43      911.14    113.93 o 
   9   4  13     2181.36     1764.11    162.51 o 
   0   5  13       62.78      111.37    118.56 o 
   1   5  13      727.57      875.12     95.14 o 
   2   5  13       15.09      -25.85     82.03 o 
   3   5  13     2157.83     2085.04    121.01 o 
   4   5  13      140.87       -9.54     95.29 o 
   5   5  13        2.40       68.55    101.23 o 
   6   5  13       85.89       67.68     84.41 o 
   7   5  13     2219.28     2288.52    181.49 o 
   8   5  13      365.02      436.06    159.32 o 
   1   6  13        0.90      -26.76     85.60 o 
   2   6  13     2524.21     2554.05    111.36 o 
   3   6  13      159.89      314.61    104.40 o 
   4   6  13      295.61      345.44     98.46 o 
   5   6  13        4.56       94.18     98.10 o 
   6   6  13     1355.19     1579.76    143.09 o 
   0   7  13      328.59      474.62    122.52 o 
   1   7  13    12142.31    12382.92    372.12 o 
   2   7  13      122.30      172.24     86.89 o 
   3   7  13    10452.74    10578.65    331.44 o 
   4   7  13      209.62      106.18    125.02 o 
   0   0  14      919.05     1080.10    189.68 o 
   1   0  14      417.30      480.84    146.93 o 
   2   0  14      152.04      220.36     99.73 o 
   3   0  14     1585.97     1527.56    127.43 o 
   4   0  14      759.21      925.16    126.10 o 
   5   0  14       10.99       62.42    111.72 o 
   6   0  14      789.38      930.63    128.59 o 
   7   0  14     1753.41     1921.11    156.39 o 
   8   0  14      442.56      365.82    125.47 o 
   1   1  14      764.39      757.15     81.55 o 
   2   1  14     1296.88     1253.11     83.78 o 
   3   1  14      265.45      268.96     73.78 o 
   4   1  14      427.12      385.06     79.08 o 
   5   1  14     1155.77     1010.21     92.42 o 
   6   1  14      514.44      479.70     85.43 o 
   7   1  14       54.21      125.04     86.26 o 
   8   1  14      826.30      792.62    135.06 o 
   0   2  14    19472.24    19310.82    678.80 o 
   1   2  14    12423.98    12349.40    280.84 o 
   2   2  14       99.77      200.38     76.94 o 
   3   2  14    12406.30    12428.56    243.82 o 
   4   2  14    14072.40    14113.23    264.99 o 
   5   2  14     6655.03     6953.50    188.42 o 
   6   2  14      625.22      671.29     91.54 o 
   7   2  14     6702.84     6589.13    185.21 o 
   8   2  14     5105.29     5247.00    178.84 o 
   1   3  14      280.31      303.98     76.57 o 
   2   3  14      691.65      671.22     83.17 o 
   3   3  14      491.71      634.14     81.08 o 
   4   3  14       10.27       14.00     83.53 o 
   5   3  14      178.91       62.61     81.68 o 
   6   3  14      164.90      179.47     90.03 o 
   7   3  14      690.32      691.05    125.68 o 
   0   4  14       72.32      145.83    115.18 o 
   1   4  14       13.86       56.41     82.10 o 
   2   4  14       97.65      119.72     85.15 o 
   3   4  14      306.00      337.95     84.76 o 
   4   4  14       75.05      112.98     86.34 o 
   5   4  14      124.80      126.57     89.94 o 
   6   4  14      518.40      587.78    137.05 o 
   7   4  14      426.38      295.06    158.63 o 
   1   5  14     1327.29     1408.63    106.42 o 
   2   5  14     2175.16     2227.24    151.86 o 
   3   5  14      180.44      102.48     98.12 o 
   4   5  14     1008.63     1106.68    154.51 o 
   5   5  14     2254.46     2307.02    179.09 o 
   0   6  14     6605.70     6594.19    264.94 o 
   1   6  14     4236.48     4383.21    144.40 o 
   2   6  14       86.25      137.65     93.99 o 
   3   6  14     4179.27     4094.57    402.10 o 
   1   0  15    11448.47    11430.38    353.84 o 
   2   0  15        8.13      384.13    326.22 o 
   3   0  15    12306.73    12628.34    336.41 o 
   4   0  15      793.07      901.69    127.96 o 
   5   0  15     5517.35     5868.90    230.13 o 
   6   0  15      104.38       65.99    145.63 o 
   0   1  15      175.01      117.86    131.13 o 
   1   1  15        3.73       -1.06     94.97 o 
   2   1  15        0.08      145.53     87.40 o 
   3   1  15       62.48       27.76     89.80 o 
   4   1  15      138.78      251.68     82.78 o 
   5   1  15       14.61      174.16     83.73 o 
   6   1  15        0.55      -39.16     97.87 o 
   1   2  15      230.28      135.10     94.59 o 
   2   2  15        0.63        4.60    107.70 o 
   3   2  15       54.54       81.75     88.59 o 
   4   2  15      611.33      708.64     88.57 o 
   5   2  15     1025.24     1173.15     99.67 o 
   6   2  15       46.76      120.01     96.05 o 
   0   3  15     1741.28     1622.24    162.94 o 
   1   3  15        4.07       14.83     96.69 o 
   2   3  15       12.09       58.47     90.46 o 
   3   3  15      204.61      224.95    105.12 o 
   4   3  15     1219.62     1619.47    139.65 o 
   5   3  15      148.90       87.89    112.50 o 
   1   4  15     5549.64     5045.19    177.47 o 
   2   4  15        1.01      143.31    135.90 o 
   3   4  15     6155.59     5527.73    289.63 o 
   4   4  15      256.05      402.05    163.56 o 
   0   5  15     5038.39     5172.41    398.59 o 
   0   0  16     6131.92     6487.92    583.55 o 
   1   0  16     3903.01     3152.04    324.00 o 
   1   1  16      345.57      352.19    230.12 o 
   2   1  16      592.91      793.24    183.92 o 
   0   2  16      322.80      572.08    301.81 o 
                                                 
