# Supplementary material for: Two new polytypes of 2,4,6-tri­bromo­benzo­nitrile
Source: Acta Crystallogr E Crystallogr Commun. 2016 Jan 13;72(Pt 2):178–83. doi: 10.1107/S2056989016000256 (PMC4770976; doi:10.1107/S2056989016000256)
Supplement: Supplementary file 5 [file e-72-00178-RCN-IIIsup4.hkl]

# 
# h,k,l, Fc-squared, Fo-squared, sigma(Fo-squared) and status flag 
# 
data_RCN-III
_shelx_title 'Z12 in Pnma' 
_shelx_refln_list_code          4 
_shelx_F_calc_maximum     1376.36 
_exptl_crystal_F_000      1872.00 
_reflns_d_resolution_high  0.8115 
 
loop_ 
 _symmetry_equiv_pos_as_xyz 
 'x, y, z' 
 '-x+1/2, -y, z+1/2' 
 '-x, y+1/2, -z' 
 'x+1/2, -y+1/2, -z+1/2' 
 '-x, -y, -z' 
 'x-1/2, y, -z-1/2' 
 'x, -y-1/2, z' 
 '-x-1/2, y-1/2, z-1/2' 
 
_cell_length_a    20.3990 
_cell_length_b    10.2167 
_cell_length_c    12.4930 
_cell_angle_alpha  90.000 
_cell_angle_beta   90.000 
_cell_angle_gamma  90.000 
 
_shelx_F_squared_multiplier     1.000 
 
loop_ 
 _refln_index_h 
 _refln_index_k 
 _refln_index_l 
 _refln_F_squared_calc 
 _refln_F_squared_meas 
 _refln_F_squared_sigma 
 _refln_observed_status 
   4   0   0      138.55      198.00     22.45 o 
   6   0   0  1894358.38  1978895.00  86472.26 o 
   8   0   0      288.83      251.41     33.02 o 
  10   0   0     1000.70      952.62     48.53 o 
  12   0   0   524897.13   552332.56  10433.42 o 
  14   0   0     1358.09     1152.23     92.37 o 
  16   0   0     1874.42     1852.37    182.43 o 
  18   0   0   103795.18   100766.32   3181.24 o 
  20   0   0     1494.92     1401.66    184.50 o 
  22   0   0     1911.36     1388.98    198.27 o 
  24   0   0    12273.97    12007.79    470.61 o 
   2   1   0       37.90       81.00     13.05 o 
   4   1   0      416.28      448.76     25.53 o 
   6   1   0     9231.76     9338.21    143.25 o 
   8   1   0       45.54       84.55     19.29 o 
  10   1   0     1901.89     1980.29     45.77 o 
  12   1   0    11191.48    11534.04    185.55 o 
  14   1   0        9.99       44.38     57.40 o 
  16   1   0     3209.78     3290.26    118.26 o 
  18   1   0     7343.12     7069.90    214.54 o 
  20   1   0       15.79       99.00    123.72 o 
  22   1   0     3093.29     2685.56    171.96 o 
  24   1   0     3462.19     3026.21    190.59 o 
   0   2   0     6871.61     7492.10    179.98 o 
   2   2   0      764.20      813.50     41.67 o 
   4   2   0     4902.52     4774.11     84.60 o 
   6   2   0     8060.59     7544.28    121.86 o 
   8   2   0     3981.00     3895.74     67.63 o 
  10   2   0    22222.59    22019.75    307.88 o 
  12   2   0     5485.19     5160.10    100.83 o 
  14   2   0     2233.76     2160.14     95.64 o 
  16   2   0    26141.69    25643.84    478.90 o 
  18   2   0     1492.69     1575.87    126.15 o 
  20   2   0      304.09      479.17    122.66 o 
  22   2   0    14211.98    14457.00    635.37 o 
  24   2   0      217.26       20.55    135.65 o 
   2   3   0      232.75      260.63     23.87 o 
   4   3   0      834.83      760.28     33.01 o 
   6   3   0    17044.09    16406.95    397.30 o 
   8   3   0     1713.42     1763.58     50.99 o 
  10   3   0     3112.14     3110.43     67.53 o 
  12   3   0    28115.12    27167.19    447.78 o 
  14   3   0     1681.04     1653.91     75.81 o 
  16   3   0     3346.66     3125.24    119.30 o 
  18   3   0    18063.36    18148.19    404.20 o 
  20   3   0      837.94     1125.01    129.87 o 
  22   3   0     1887.51     1938.07    167.85 o 
  24   3   0     6084.11     7985.37    677.30 o 
   0   4   0   657915.69   668943.31  14330.86 o 
   2   4   0        0.60       52.36     32.82 o 
   4   4   0       14.95       94.48     29.64 o 
   6   4   0   440974.38   417582.06  10466.19 o 
   8   4   0       67.30       44.31     36.39 o 
  10   4   0       94.50      188.43     40.43 o 
  12   4   0   153089.80   145582.84   4958.48 o 
  14   4   0      298.54      346.89     76.50 o 
  16   4   0      220.08      328.49    101.17 o 
  18   4   0    28526.26    27870.33    557.98 o 
  20   4   0      221.52      335.45    125.75 o 
  22   4   0      255.09       35.27    216.35 o 
   2   5   0      198.97      291.53     35.63 o 
   4   5   0      186.47      254.79     40.43 o 
   6   5   0     2129.60     2198.83     64.02 o 
   8   5   0     2318.17     2238.15     75.97 o 
  10   5   0       75.26      136.98     55.91 o 
  12   5   0     3820.06     3760.77    140.42 o 
  14   5   0     3414.26     3357.49    118.66 o 
  16   5   0      217.82      241.09     92.75 o 
  18   5   0     2573.87     2535.12    231.74 o 
  20   5   0     1966.19     1759.21    152.88 o 
  22   5   0      950.61     1024.70    173.76 o 
   0   6   0     4854.28     4730.26    158.87 o 
   2   6   0      164.30      167.29     50.24 o 
   4   6   0     1764.95     1713.72     90.71 o 
   6   6   0     3026.12     3180.21    116.80 o 
   8   6   0     1532.99     1595.54     76.96 o 
  10   6   0     7776.86     7503.42    204.91 o 
  12   6   0      894.59      956.52     83.72 o 
  14   6   0     1087.20     1162.82     97.06 o 
  16   6   0     9076.61     8752.58    332.19 o 
  18   6   0      137.39       82.81    120.45 o 
  20   6   0      200.24      -29.15    144.35 o 
  22   6   0     4817.20     4259.16    275.56 o 
   2   7   0      270.22      295.73     67.39 o 
   4   7   0     1356.93     1432.79     85.54 o 
   6   7   0    22691.44    21573.29    674.17 o 
   8   7   0     3267.63     3169.25    121.01 o 
  10   7   0     4435.48     4514.22    230.34 o 
  12   7   0    43932.76    41642.97   2698.76 o 
  14   7   0     4171.75     4210.04    172.52 o 
  16   7   0     4004.07     3670.16    252.26 o 
  18   7   0    31809.16    29288.86   1977.55 o 
  20   7   0     2378.95     2086.83    180.61 o 
   0   8   0   167521.27   165410.98   3593.64 o 
   2   8   0       58.07      130.65     83.52 o 
   4   8   0      117.20      101.11     77.04 o 
   6   8   0   124822.66   124125.53   2857.35 o 
   8   8   0      468.32      653.17    214.49 o 
  10   8   0      498.63      558.86    105.34 o 
  12   8   0    53504.61    51358.98   2243.96 o 
  14   8   0      594.96      737.06    122.97 o 
  16   8   0      436.33      402.23    122.30 o 
  18   8   0    13531.36    12813.64    902.63 o 
   2   9   0       79.96       38.32     90.31 o 
   4   9   0       81.97       50.56     99.56 o 
   6   9   0     1109.44     1279.13    112.46 o 
   8   9   0     1128.84     1046.54    154.63 o 
  10   9   0       12.12      -10.08    163.68 o 
  12   9   0     1802.10     1548.50    143.63 o 
  14   9   0     1781.65     1751.97    195.91 o 
  16   9   0      296.83      466.43    146.29 o 
   0  10   0    72054.49    69120.75   1563.45 o 
   2  10   0        0.70       27.28    127.39 o 
   4  10   0      258.61      320.54    119.57 o 
   6  10   0    55390.93    53822.91   1584.68 o 
   8  10   0      193.29      223.94    127.25 o 
  10  10   0      645.85      901.65    132.44 o 
  12  10   0    25395.51    23674.23   1300.26 o 
  14  10   0      277.13      233.51    169.12 o 
   2  11   0       23.70      281.99    157.58 o 
   4  11   0      565.59      605.15    174.60 o 
   6  11   0     7200.94     7241.33    229.95 o 
   8  11   0      868.86      817.90    173.81 o 
  10  11   0     1460.79     1490.22    240.31 o 
   0  12   0      234.04      329.44    238.22 o 
   2  12   0       33.14       10.93    159.81 o 
   4  12   0      198.70      150.78    147.80 o 
   6  12   0      229.28      189.77    208.62 o 
   2   0   1      459.07      479.21     18.18 o 
   3   0   1       83.55      114.93     13.56 o 
   4   0   1      972.05     1045.65     27.71 o 
   5   0   1     4228.06     4507.54     73.93 o 
   6   0   1    49643.03    51282.70    742.37 o 
   7   0   1     6924.64     7159.31    114.47 o 
   8   0   1     1488.08     1584.14     39.52 o 
   9   0   1     1165.84     1151.65     33.72 o 
  10   0   1     3295.52     3284.66     95.16 o 
  11   0   1     7519.23     7722.70    183.40 o 
  12   0   1    62495.68    64457.07    939.68 o 
  13   0   1     8275.74     8421.29    180.29 o 
  14   0   1      564.52      647.43     66.27 o 
  15   0   1     2978.03     3043.30    104.89 o 
  16   0   1     3163.44     3084.97    128.62 o 
  17   0   1     5869.12     5766.45    183.00 o 
  18   0   1    34751.09    34089.81    707.77 o 
  19   0   1     5259.98     5324.44    231.91 o 
  20   0   1       36.18       -4.33    106.28 o 
  21   0   1     2861.81     2742.24    166.17 o 
  22   0   1     1648.85     1459.56    141.68 o 
  23   0   1     3259.03     3150.07    185.23 o 
  24   0   1    11170.51    10523.72    311.30 o 
   0   1   1       36.02      160.83     36.14 o 
   1   1   1      158.77      482.73     43.83 o 
   2   1   1      212.61      490.82     18.62 o 
   3   1   1      157.67      225.69     10.43 o 
   4   1   1      872.20     1077.22     19.15 o 
   5   1   1     1476.06     1816.19     27.28 o 
   6   1   1      283.43      266.86     14.75 o 
   7   1   1     4050.30     3660.22     44.95 o 
   8   1   1     2023.68     1862.92     36.92 o 
   9   1   1      692.95      671.50     22.40 o 
  10   1   1     1919.60     2049.75     32.76 o 
  11   1   1     1997.89     2324.41     39.81 o 
  12   1   1     1213.13     1121.83     33.88 o 
  13   1   1     5250.81     4960.44     78.35 o 
  14   1   1     1257.83     1156.39     52.43 o 
  15   1   1      776.25      685.87     50.27 o 
  16   1   1     2306.22     2265.83     79.71 o 
  17   1   1     2388.58     2139.39     98.07 o 
  18   1   1     1340.43     1343.88     82.92 o 
  19   1   1     2389.06     2444.63    103.11 o 
  20   1   1      153.56      163.98     80.59 o 
  21   1   1      514.71      451.34     86.77 o 
  22   1   1     1521.43     1401.46    104.28 o 
  23   1   1     1785.51     1521.55    113.68 o 
  24   1   1      888.38      969.44    112.41 o 
   1   2   1    23548.35    22763.88    343.92 o 
   2   2   1    72055.68    69775.73    995.02 o 
   3   2   1    48668.27    47723.56    471.42 o 
   4   2   1   146839.56   145179.09   1555.07 o 
   5   2   1    32572.48    31997.46    318.70 o 
   6   2   1       22.41       40.81     14.94 o 
   7   2   1     4936.40     4898.10     55.95 o 
   8   2   1     9323.73     9130.60     95.80 o 
   9   2   1    19867.99    19931.71    197.65 o 
  10   2   1   116368.91   115114.90   1174.23 o 
  11   2   1    21236.88    20829.46    233.79 o 
  12   2   1      166.66      157.36     28.96 o 
  13   2   1       43.83       51.89     36.06 o 
  14   2   1        4.21        9.99     43.08 o 
  15   2   1     3777.09     3752.88     86.18 o 
  16   2   1    51827.61    51188.98    645.35 o 
  17   2   1     8338.22     8515.11    152.33 o 
  18   2   1      115.74      204.12     65.18 o 
  19   2   1      383.20      232.39    103.05 o 
  20   2   1      980.75      977.23     90.66 o 
  21   2   1      120.03      279.77     95.81 o 
  22   2   1    13295.36    13463.19    272.04 o 
  23   2   1     1844.10     2041.61    134.08 o 
  24   2   1       15.61      166.46    114.21 o 
   0   3   1     1353.94     1420.89     38.46 o 
   1   3   1     5800.64     5954.71     70.85 o 
   2   3   1     2306.94     2376.39     38.33 o 
   3   3   1      880.69      951.82     22.56 o 
   4   3   1     3736.21     3769.62     47.61 o 
   5   3   1     9269.16     9173.66     97.41 o 
   6   3   1      200.27      196.79     18.65 o 
   7   3   1     1561.96     1488.69     33.98 o 
   8   3   1      581.15      615.41     26.04 o 
   9   3   1     3579.07     3572.67     50.77 o 
  10   3   1     2848.07     2820.12     50.43 o 
  11   3   1     8413.55     8271.08    102.36 o 
  12   3   1      578.73      672.39     42.02 o 
  13   3   1      108.26       87.05     33.25 o 
  14   3   1       79.07       75.64     42.08 o 
  15   3   1     2919.18     2893.14     74.10 o 
  16   3   1     1234.98     1153.33     69.72 o 
  17   3   1     5206.51     4956.16    106.93 o 
  18   3   1     2036.49     2031.22     91.40 o 
  19   3   1       27.31       82.65     78.35 o 
  20   3   1       30.39      139.13    103.07 o 
  21   3   1     1149.57     1151.69    103.64 o 
  22   3   1      313.63      288.03    104.21 o 
  23   3   1     2194.82     2489.29    143.35 o 
  24   3   1     1792.20     2558.39    372.28 o 
   1   4   1       76.32      139.21     19.83 o 
   2   4   1     1149.73     1458.55     31.83 o 
   3   4   1      328.75      576.04     37.63 o 
   4   4   1      650.12      843.06     26.47 o 
   5   4   1     1270.12     1391.31     39.14 o 
   6   4   1    14823.04    14537.83    207.02 o 
   7   4   1      649.41      643.33     30.11 o 
   8   4   1      989.89     1255.75     37.08 o 
   9   4   1      211.86      199.51     33.16 o 
  10   4   1      320.24      408.88     33.48 o 
  11   4   1     1850.84     1864.49     48.99 o 
  12   4   1    23267.00    22727.13    292.21 o 
  13   4   1     1497.61     1492.32     59.94 o 
  14   4   1     1069.52     1259.75     61.75 o 
  15   4   1     1479.64     1385.51     65.56 o 
  16   4   1      239.31      125.29     53.16 o 
  17   4   1     1435.62     1345.52     78.24 o 
  18   4   1    13297.06    13077.44    205.31 o 
  19   4   1      970.52     1134.95     81.08 o 
  20   4   1     1229.39     1281.82     95.98 o 
  21   4   1     1698.06     1801.46    118.08 o 
  22   4   1      109.85       70.09    116.05 o 
  23   4   1      727.24      692.36    161.66 o 
   0   5   1    17605.80    17389.45    268.55 o 
   1   5   1    93364.16    93765.75    984.00 o 
   2   5   1    42254.22    41075.27    444.62 o 
   3   5   1      741.32      756.41     30.09 o 
   4   5   1    24720.90    24270.89    250.74 o 
   5   5   1    56266.98    55301.22    607.64 o 
   6   5   1    12290.23    12117.77    170.04 o 
   7   5   1    80929.70    79174.27    899.80 o 
   8   5   1    29537.22    28365.51    510.95 o 
   9   5   1     3997.05     3916.36     70.08 o 
  10   5   1     4566.67     4553.71    135.14 o 
  11   5   1    18398.03    18280.92    244.93 o 
  12   5   1     4566.20     4489.29    127.48 o 
  13   5   1    42240.53    41355.40    813.42 o 
  14   5   1     9885.56     9934.67    230.87 o 
  15   5   1     4309.84     4119.16     92.72 o 
  16   5   1        3.70       19.57     69.46 o 
  17   5   1     3468.72     3323.94    110.11 o 
  18   5   1      954.19      849.31     83.85 o 
  19   5   1    14393.66    13893.73    252.58 o 
  20   5   1     1341.54     1465.08    104.46 o 
  21   5   1     2176.30     2428.46    133.84 o 
  22   5   1      511.16      489.02    108.50 o 
   1   6   1     5997.00     5816.04     90.89 o 
   2   6   1    19395.55    18509.61    221.45 o 
   3   6   1    14020.23    13538.58    177.22 o 
   4   6   1    39625.22    38390.92    432.14 o 
   5   6   1     8497.71     8323.19    131.71 o 
   6   6   1      257.38      312.47     39.33 o 
   7   6   1     1730.94     1686.04     52.67 o 
   8   6   1     2864.55     2943.79     65.65 o 
   9   6   1     7278.62     7209.15    120.89 o 
  10   6   1    35941.76    35436.83    648.66 o 
  11   6   1     6072.08     6023.81    120.27 o 
  12   6   1      410.69      346.59     53.61 o 
  13   6   1       75.97       96.47     56.44 o 
  14   6   1       39.92       64.34     54.09 o 
  15   6   1     1883.72     1996.20     77.27 o 
  16   6   1    17001.91    16504.13    419.93 o 
  17   6   1     2362.08     2175.76    125.23 o 
  18   6   1      289.07      314.45     86.01 o 
  19   6   1       58.53       41.98     89.38 o 
  20   6   1      684.86      555.70     97.62 o 
  21   6   1      174.87       85.40     99.90 o 
  22   6   1     4454.67     4144.09    237.84 o 
   0   7   1     8440.09     8573.10    177.37 o 
   1   7   1    42661.23    41695.32    471.86 o 
   2   7   1    17820.18    17273.21    214.59 o 
   3   7   1      886.22      847.69     53.26 o 
   4   7   1    17512.02    17073.18    216.28 o 
   5   7   1    42399.85    41133.86    687.98 o 
   6   7   1     3979.15     4026.44    116.88 o 
   7   7   1    26157.59    26345.24    351.97 o 
   8   7   1     9273.99     9190.59    205.86 o 
   9   7   1     4658.32     4652.70    103.04 o 
  10   7   1     8893.99     8662.36    228.03 o 
  11   7   1    27856.58    26957.95    811.67 o 
  12   7   1       37.35       41.88     71.77 o 
  13   7   1     9866.36     9846.28    231.17 o 
  14   7   1     2671.34     2710.05    102.73 o 
  15   7   1     4599.78     4460.19    139.24 o 
  16   7   1     2407.17     2118.91    112.98 o 
  17   7   1    13308.09    12628.10    440.41 o 
  18   7   1     1169.07      966.60    147.25 o 
  19   7   1     2241.81     2185.73    133.16 o 
  20   7   1      483.36      288.82    141.98 o 
   1   8   1     1676.84     1676.12     71.12 o 
   2   8   1     3919.20     3826.01     88.92 o 
   3   8   1     2339.24     2292.05     81.27 o 
   4   8   1     5252.50     5316.80    125.24 o 
   5   8   1      567.29      647.28     63.03 o 
   6   8   1     3476.51     3326.00     88.76 o 
   7   8   1     2210.56     1974.21     79.30 o 
   8   8   1     1358.11     1332.21     77.83 o 
   9   8   1     1991.95     1928.50     84.07 o 
  10   8   1     3618.64     3601.43    108.89 o 
  11   8   1       24.24      108.00     71.68 o 
  12   8   1     6696.57     6485.69    277.07 o 
  13   8   1     1647.41     1738.67     98.56 o 
  14   8   1      140.12       46.77     78.46 o 
  15   8   1     1289.20     1511.38     97.97 o 
  16   8   1     1283.17     1452.55    101.14 o 
  17   8   1       88.12       34.91     99.84 o 
  18   8   1     4827.31     4385.22    177.63 o 
  19   8   1      789.94      592.05    267.43 o 
   0   9   1     6207.49     6187.88    169.18 o 
   1   9   1    31251.94    30216.59    361.75 o 
   2   9   1    14336.67    13737.37    201.38 o 
   3   9   1      751.04      884.76     74.98 o 
   4   9   1     7327.31     6987.57    133.94 o 
   5   9   1    17816.17    17813.39    296.76 o 
   6   9   1     4300.38     4302.08    106.84 o 
   7   9   1    30236.51    30432.89    738.29 o 
   8   9   1    11449.88    11518.86    281.24 o 
   9   9   1     4290.85     4303.71    124.16 o 
  10   9   1      769.27     1062.27     91.72 o 
  11   9   1     5088.32     4986.56    140.56 o 
  12   9   1     1375.64     1404.56     98.06 o 
  13   9   1    16789.92    16370.19    491.42 o 
  14   9   1     4103.27     4359.69    164.95 o 
  15   9   1     4916.72     4929.10    215.51 o 
  16   9   1      265.58      272.07    101.12 o 
  17   9   1      500.59      664.99    197.91 o 
   1  10   1      685.69      627.35     84.17 o 
   2  10   1     2305.92     2434.83    100.21 o 
   3  10   1     1621.68     1823.90     97.54 o 
   4  10   1     3272.83     3248.95    114.64 o 
   5  10   1      412.74      307.91     81.35 o 
   6  10   1     1470.88     1602.71     95.17 o 
   7  10   1      651.47      750.33     88.07 o 
   8  10   1      684.68      830.51    116.82 o 
   9  10   1     1179.17     1362.08    149.75 o 
  10  10   1     2317.10     2646.53    171.39 o 
  11  10   1      102.95      117.82     94.13 o 
  12  10   1     2979.40     2682.77    127.09 o 
  13  10   1      402.69      306.38    122.33 o 
  14  10   1       30.93      133.38    132.42 o 
  15  10   1      611.15      685.30    198.85 o 
   0  11   1     2407.10     2446.05    171.94 o 
   1  11   1    12157.58    11714.95    202.20 o 
   2  11   1     4984.82     4880.52    142.97 o 
   3  11   1      422.73      509.27     99.47 o 
   4  11   1     4552.54     4475.24    140.65 o 
   5  11   1    12132.62    11948.67    229.60 o 
   6  11   1     1130.85     1211.67    109.81 o 
   7  11   1     7757.85     7173.36    169.65 o 
   8  11   1     2907.26     2763.03    136.34 o 
   9  11   1     2366.19     2393.42    134.24 o 
  10  11   1     2126.56     2242.32    132.43 o 
  11  11   1     8144.46     8316.60    323.38 o 
   1  12   1     1010.05     1026.74    125.52 o 
   2  12   1     2318.14     2481.07    140.53 o 
   3  12   1     1837.16     2016.84    132.13 o 
   4  12   1     5943.64     5985.34    179.80 o 
   5  12   1     1449.00     1567.38    151.84 o 
   6  12   1        3.45       40.60    157.06 o 
   7  12   1      287.60      243.63    199.95 o 
   0   0   2     6066.51     5717.98    135.29 o 
   1   0   2      529.46      548.82     19.16 o 
   2   0   2    17698.70    17414.35    237.89 o 
   3   0   2     6256.71     6361.04     93.01 o 
   4   0   2    38329.58    38496.19    558.66 o 
   5   0   2     7354.07     7614.31    118.91 o 
   6   0   2     6777.93     7020.01    121.73 o 
   7   0   2     1187.66     1207.22     36.37 o 
   8   0   2      458.38      547.83     31.59 o 
   9   0   2    27809.55    27356.30    377.25 o 
  10   0   2    30147.04    30597.27    421.66 o 
  11   0   2    10660.55    10810.66    179.52 o 
  12   0   2     7861.63     7993.10    138.50 o 
  13   0   2     2329.44     2304.87     72.43 o 
  14   0   2     1554.90     1600.89     83.66 o 
  15   0   2    25730.58    25509.84    519.75 o 
  16   0   2    15327.41    15627.04    310.64 o 
  17   0   2     7379.53     7197.28    209.54 o 
  18   0   2     6760.48     6631.55    203.89 o 
  19   0   2     1120.49     1250.90    125.96 o 
  20   0   2     2229.26     2392.97    154.91 o 
  21   0   2    10998.07    11245.60    341.23 o 
  22   0   2     4969.41     5240.38    215.64 o 
  23   0   2     3091.01     3002.25    185.88 o 
  24   0   2     3696.46     3625.81    209.85 o 
   1   1   2       43.70       44.66      9.41 o 
   2   1   2        0.18       17.60      8.91 o 
   3   1   2    10681.15    10675.40    120.26 o 
   4   1   2     1848.21     1871.11     29.09 o 
   5   1   2      386.81      416.06     17.70 o 
   6   1   2      163.44      189.83     16.97 o 
   7   1   2     1573.95     1555.13     29.39 o 
   8   1   2     1892.49     1884.84     32.08 o 
   9   1   2     5689.07     5747.45     68.27 o 
  10   1   2     2696.45     2616.24     41.46 o 
  11   1   2      596.72      566.62     28.06 o 
  12   1   2      164.90      174.41     28.19 o 
  13   1   2     2839.30     2701.63     53.01 o 
  14   1   2     3564.02     3648.57     69.22 o 
  15   1   2     1593.27     1623.76     67.49 o 
  16   1   2     1272.01     1181.95     70.64 o 
  17   1   2      198.47      234.30     63.07 o 
  18   1   2       22.97       29.36     65.06 o 
  19   1   2     1916.47     2001.26    102.00 o 
  20   1   2     2506.58     2598.69    109.98 o 
  21   1   2      160.46      231.18     97.80 o 
  22   1   2      188.39      272.45     96.67 o 
  23   1   2        5.30       84.80    125.19 o 
  24   1   2       13.11      -19.06    106.39 o 
   0   2   2    49032.34    48476.42    781.41 o 
   1   2   2     8899.80     8641.33    151.04 o 
   2   2   2   203655.39   208487.13   1972.68 o 
   3   2   2     1542.05     1536.51     44.87 o 
   4   2   2   179152.92   178902.11   1749.03 o 
   5   2   2    15054.80    14829.08    158.68 o 
   6   2   2    31026.93    31124.30    336.76 o 
   7   2   2     2802.99     2855.95     43.31 o 
   8   2   2    90760.75    91812.64    938.39 o 
   9   2   2     6971.45     6930.12     85.08 o 
  10   2   2    66856.31    67884.10    698.09 o 
  11   2   2    12636.06    12715.30    144.65 o 
  12   2   2    10781.83    10644.02    125.21 o 
  13   2   2     1497.40     1451.48     49.94 o 
  14   2   2    21659.35    21864.80    262.21 o 
  15   2   2     6466.31     6574.21    119.50 o 
  16   2   2    13612.46    13745.95    213.41 o 
  17   2   2     6348.72     6247.25    128.23 o 
  18   2   2     2417.61     2480.96     94.57 o 
  19   2   2     1477.34     1616.98     88.79 o 
  20   2   2     2201.81     2431.57    111.80 o 
  21   2   2     2815.53     2811.14    156.13 o 
  22   2   2     1218.60     1198.52    122.63 o 
  23   2   2     1746.63     2020.23    152.14 o 
  24   2   2      273.14      308.06    252.57 o 
   1   3   2      107.19      150.66     16.55 o 
   2   3   2     6254.82     6291.31     88.44 o 
   3   3   2   305525.06   308932.47   2922.06 o 
   4   3   2     6379.84     6394.90     71.76 o 
   5   3   2      120.99      128.55     16.65 o 
   6   3   2      252.71      280.06     21.96 o 
   7   3   2      323.06      367.65     24.57 o 
   8   3   2     1699.94     1665.70     37.44 o 
   9   3   2   140694.48   141987.23   1448.01 o 
  10   3   2     2123.83     2156.81     45.96 o 
  11   3   2      736.18      701.70     35.36 o 
  12   3   2      239.96      245.93     32.56 o 
  13   3   2      130.08      118.95     40.38 o 
  14   3   2       13.20       36.72     43.91 o 
  15   3   2    39493.08    38987.38    474.48 o 
  16   3   2      229.61      358.68     58.91 o 
  17   3   2      771.25      696.56     65.12 o 
  18   3   2       16.99      -47.53     72.50 o 
  19   3   2        1.39      153.01     80.36 o 
  20   3   2      314.96      276.17     82.64 o 
  21   3   2     6692.63     6556.49    168.91 o 
  22   3   2        2.42       27.31    128.11 o 
  23   3   2      338.55      301.19    109.13 o 
  24   3   2       40.34       59.51    314.53 o 
   0   4   2      440.48      580.94     34.50 o 
   1   4   2      497.29      577.40     25.85 o 
   2   4   2     4165.83     4768.47     60.50 o 
   3   4   2     4669.57     4751.67     71.34 o 
   4   4   2       80.66      140.96     20.48 o 
   5   4   2     1038.47     1060.89     28.67 o 
   6   4   2       13.51       65.11     22.03 o 
   7   4   2     3668.56     3850.96     58.18 o 
   8   4   2     8511.85     9050.82    108.95 o 
   9   4   2    22462.44    22412.29    288.64 o 
  10   4   2     2167.07     2057.39     50.59 o 
  11   4   2     3536.23     3601.02     65.20 o 
  12   4   2      717.82      659.75     45.44 o 
  13   4   2     4179.14     4209.79     80.68 o 
  14   4   2     8035.39     8306.52    123.50 o 
  15   4   2    22049.09    22123.68    385.75 o 
  16   4   2     2702.84     2855.09     83.81 o 
  17   4   2     2995.87     2888.03     99.93 o 
  18   4   2     1351.65     1427.00     86.06 o 
  19   4   2     2270.71     2282.06    108.52 o 
  20   4   2     4301.14     4214.85    138.60 o 
  21   4   2    10636.79    10537.27    213.40 o 
  22   4   2     1223.12     1509.87    154.36 o 
  23   4   2     1319.53     1309.34    166.05 o 
   1   5   2       35.96       66.54     23.43 o 
   2   5   2     1734.11     1760.98     39.83 o 
   3   5   2     5619.43     5345.79     72.24 o 
   4   5   2     2423.84     2502.18     54.96 o 
   5   5   2      727.02      737.51     34.19 o 
   6   5   2       20.14        2.58     29.12 o 
   7   5   2     2784.17     2863.42     65.40 o 
   8   5   2    12191.43    12305.67    188.64 o 
   9   5   2     3028.29     2983.56     73.81 o 
  10   5   2     9208.99     9355.57    170.61 o 
  11   5   2      780.19      835.80     47.79 o 
  12   5   2       33.23       56.59     48.98 o 
  13   5   2     6020.21     5810.70    167.20 o 
  14   5   2    14550.44    14219.27    292.10 o 
  15   5   2      825.03      858.14     67.09 o 
  16   5   2     8095.94     7925.28    148.51 o 
  17   5   2      140.54      129.96     75.58 o 
  18   5   2       12.08      -68.17     85.90 o 
  19   5   2     4765.27     4665.20    189.07 o 
  20   5   2     8212.23     8398.61    310.90 o 
  21   5   2      115.27       44.66     99.52 o 
  22   5   2     3499.67     3198.84    218.22 o 
   0   6   2    12505.19    12538.98    228.07 o 
   1   6   2     2345.85     2330.56     60.87 o 
   2   6   2    54197.03    53665.71    596.19 o 
   3   6   2       94.71       54.34     37.64 o 
   4   6   2    45111.19    44661.49    522.78 o 
   5   6   2     3076.45     3044.36     69.12 o 
   6   6   2     8611.30     8646.65    121.49 o 
   7   6   2     1536.99     1658.11     75.36 o 
   8   6   2    32391.46    32426.41    456.61 o 
   9   6   2      482.52      520.21     45.86 o 
  10   6   2    18268.00    17903.85    371.28 o 
  11   6   2     2567.27     2622.61     77.54 o 
  12   6   2     2936.15     2882.17     82.35 o 
  13   6   2     1291.98     1331.86     68.86 o 
  14   6   2    10372.19    10264.92    223.55 o 
  15   6   2      434.15      403.09     67.83 o 
  16   6   2     3570.07     3376.66    122.15 o 
  17   6   2     1233.05     1334.36     83.75 o 
  18   6   2      451.29      526.47     88.56 o 
  19   6   2     1142.25     1023.88     98.57 o 
  20   6   2     1605.68     1487.44    110.33 o 
  21   6   2      152.41      220.19    114.44 o 
   1   7   2       39.04      113.10     47.39 o 
   2   7   2     5783.91     5798.97     99.77 o 
   3   7   2   203373.28   201479.64   2175.57 o 
   4   7   2     1679.16     1742.46     67.25 o 
   5   7   2        0.35       40.62     50.21 o 
   6   7   2      154.72      189.07     50.17 o 
   7   7   2        5.85       21.14     49.37 o 
   8   7   2     5917.94     5926.58    191.86 o 
   9   7   2   112364.71   110781.62   2015.64 o 
  10   7   2        7.00       78.14     55.58 o 
  11   7   2      153.43      222.71     61.85 o 
  12   7   2      141.91      142.19     66.94 o 
  13   7   2      281.54      332.47     71.73 o 
  14   7   2     2476.28     2263.05    113.88 o 
  15   7   2    34924.70    33453.33    763.47 o 
  16   7   2      785.26      719.99     84.35 o 
  17   7   2      321.66      222.17     83.18 o 
  18   7   2        2.06       63.80     83.76 o 
  19   7   2      600.21      572.60    108.74 o 
  20   7   2      376.45      273.31    125.83 o 
   0   8   2      268.39      266.50     80.22 o 
   1   8   2      199.52      170.78     52.98 o 
   2   8   2     2755.24     2739.32     81.24 o 
   3   8   2      254.46      284.15     60.84 o 
   4   8   2      660.96      681.93     64.14 o 
   5   8   2        4.50      -35.67     66.73 o 
   6   8   2       64.01       90.02     56.56 o 
   7   8   2      511.86      526.45     66.46 o 
   8   8   2     3715.16     3514.08     98.67 o 
   9   8   2     1360.86     1543.07     88.53 o 
  10   8   2        7.75      -47.68     67.22 o 
  11   8   2       49.56      -64.61     75.31 o 
  12   8   2       76.10       47.86     75.11 o 
  13   8   2      543.03      336.91     84.46 o 
  14   8   2     2405.14     2486.84    113.28 o 
  15   8   2     1341.08     1464.56    100.28 o 
  16   8   2      307.93      253.75    101.39 o 
  17   8   2      115.22       71.88    103.53 o 
  18   8   2      380.95      212.85    107.38 o 
  19   8   2      300.87      301.05    226.46 o 
   1   9   2       13.71       -4.43     67.64 o 
   2   9   2     2249.73     2172.31     87.66 o 
   3   9   2    31686.68    30673.91    487.29 o 
   4   9   2       99.24      108.30     68.44 o 
   5   9   2      312.04      161.49     69.65 o 
   6   9   2        8.21      -29.35     64.84 o 
   7   9   2     1504.37     1667.13     93.41 o 
   8   9   2     7547.30     7566.12    182.27 o 
   9   9   2    18242.72    18052.61    356.93 o 
  10   9   2     2266.05     2204.22    144.11 o 
  11   9   2      216.24      224.10     82.57 o 
  12   9   2       17.59       92.91     87.67 o 
  13   9   2     3735.23     3587.67    129.73 o 
  14   9   2     7575.43     7531.16    297.53 o 
  15   9   2     6222.33     6038.48    164.53 o 
  16   9   2     2526.20     2661.94    196.94 o 
  17   9   2        2.37       69.92    174.08 o 
   0  10   2      360.02      274.28    123.57 o 
   1  10   2       95.95       -2.57     81.28 o 
   2  10   2     1973.60     1833.76     94.46 o 
   3  10   2       88.55       -9.33     76.72 o 
   4  10   2      709.75      634.07     85.45 o 
   5  10   2        0.02      -19.91     85.90 o 
   6  10   2      136.15      126.05     81.61 o 
   7  10   2      357.67      216.44     82.99 o 
   8  10   2     2225.18     2104.01    104.57 o 
   9  10   2      503.90      529.69    100.47 o 
  10  10   2       22.00      -91.27     99.24 o 
  11  10   2       37.24      -14.63     91.03 o 
  12  10   2       10.79     -148.28     98.85 o 
  13  10   2      512.35      626.13    104.56 o 
  14  10   2     1278.04     1394.10    189.21 o 
   1  11   2       11.55     -146.45     97.64 o 
   2  11   2     2519.49     2475.24    118.55 o 
   3  11   2    84854.82    82826.64   1243.05 o 
   4  11   2      933.89     1018.97    103.39 o 
   5  11   2        1.23       30.21     98.33 o 
   6  11   2       26.64      117.35     94.26 o 
   7  11   2       15.15      215.89    104.54 o 
   8  11   2     2452.64     2485.19    160.33 o 
   9  11   2    49237.34    48033.54   1393.86 o 
  10  11   2       22.83      173.04    117.73 o 
  11  11   2       46.73      141.70    188.15 o 
   0  12   2     2473.04     2361.76    233.55 o 
   1  12   2      700.01      761.01    121.89 o 
   2  12   2    12861.69    12759.01    247.28 o 
   3  12   2        1.83     -141.90    117.60 o 
   4  12   2    10862.20    10361.60    307.12 o 
   5  12   2      864.52      831.66    163.31 o 
   6  12   2     1935.25     1705.33    180.65 o 
   1   0   3   106542.97   106884.29   1810.00 o 
   2   0   3   150961.36   149535.55   2296.72 o 
   3   0   3     2920.79     2952.66     56.13 o 
   4   0   3   100208.45   100439.88   1394.04 o 
   5   0   3    57643.67    57684.86    778.17 o 
   6   0   3     1156.28     1267.31     34.14 o 
   7   0   3    78460.57    78962.51   1140.92 o 
   8   0   3   110754.52   110601.01   1593.71 o 
   9   0   3       30.54       -0.27     28.67 o 
  10   0   3    33461.07    33430.18    496.06 o 
  11   0   3    12876.56    13182.30    210.21 o 
  12   0   3     1629.17     1667.52     65.50 o 
  13   0   3    31376.93    31949.13    522.82 o 
  14   0   3    52668.77    51839.26    830.70 o 
  15   0   3     1348.23     1372.99     74.02 o 
  16   0   3     5728.45     6114.31    163.36 o 
  17   0   3      735.44     1023.62    195.17 o 
  18   0   3      864.95     1009.57    119.35 o 
  19   0   3     7065.55     7223.13    225.03 o 
  20   0   3    17198.82    16816.67    402.72 o 
  21   0   3     2331.67     2322.29    176.12 o 
  22   0   3      234.06      126.94    142.79 o 
  23   0   3       79.62      418.29    262.91 o 
  24   0   3      218.68      256.21    173.14 o 
   0   1   3    27945.64    27909.20    408.78 o 
   1   1   3    26044.36    26617.67    288.43 o 
   2   1   3     2910.30     3007.31     51.72 o 
   3   1   3      697.60      683.48     20.88 o 
   4   1   3     4548.59     4703.40     58.48 o 
   5   1   3     9675.71     9941.94    106.04 o 
   6   1   3    17767.87    17457.49    186.55 o 
   7   1   3    24601.12    24391.12    247.99 o 
   8   1   3     1079.83     1083.62     28.63 o 
   9   1   3     3420.52     3368.50     49.21 o 
  10   1   3     4131.86     4193.38     61.51 o 
  11   1   3     1038.16     1083.49     37.84 o 
  12   1   3     5432.64     5411.52     78.91 o 
  13   1   3    11539.39    11453.42    145.62 o 
  14   1   3      357.50      366.19     38.92 o 
  15   1   3     3522.38     3510.48     76.96 o 
  16   1   3     2359.82     2332.49     76.64 o 
  17   1   3        9.44       73.00     65.97 o 
  18   1   3      706.18      690.38     72.69 o 
  19   1   3     2981.43     2959.85    128.29 o 
  20   1   3      135.79      191.73    100.34 o 
  21   1   3     1684.37     1718.49    108.45 o 
  22   1   3      744.50      967.26    103.96 o 
  23   1   3      121.18      305.41    103.58 o 
  24   1   3        4.41     -185.96    123.97 o 
   1   2   3    62553.40    59959.94    922.00 o 
   2   2   3    91621.87    90125.64    888.62 o 
   3   2   3     2145.10     2176.45     32.85 o 
   4   2   3    62716.70    62695.21    642.82 o 
   5   2   3    38716.63    38511.52    384.72 o 
   6   2   3     7838.24     8094.71     91.28 o 
   7   2   3    33364.34    33699.42    352.39 o 
   8   2   3    64716.13    64583.14    664.94 o 
   9   2   3      638.58      665.17     30.79 o 
  10   2   3    24877.99    24475.72    262.64 o 
  11   2   3     7822.24     8060.26    101.16 o 
  12   2   3    12793.53    12775.13    154.78 o 
  13   2   3     6943.14     7006.52     98.56 o 
  14   2   3    28861.42    28262.14    333.28 o 
  15   2   3       35.23      -49.91     46.02 o 
  16   2   3     8143.63     8053.51    136.54 o 
  17   2   3       66.63       54.10     64.88 o 
  18   2   3     8378.53     8677.32    162.31 o 
  19   2   3      314.78      319.86     77.04 o 
  20   2   3     8578.43     8792.49    173.67 o 
  21   2   3        5.93       73.16     92.72 o 
  22   2   3     2350.17     2532.00    133.46 o 
  23   2   3      613.03      644.83    134.43 o 
  24   2   3     2984.08     3332.29    297.58 o 
   0   3   3    29812.83    28808.75    400.96 o 
   1   3   3    22215.47    21937.25    225.54 o 
   2   3   3     1806.28     1845.41     32.56 o 
   3   3   3     2467.31     2467.51     39.63 o 
   4   3   3     8747.93     8585.81     97.92 o 
   5   3   3    27668.60    26611.68    262.55 o 
   6   3   3    20838.63    20116.71    209.52 o 
   7   3   3     6746.90     6514.54     79.96 o 
   8   3   3       90.76      109.45     27.23 o 
   9   3   3    11502.17    11377.53    133.37 o 
  10   3   3    10826.86    10645.69    127.35 o 
  11   3   3    15841.89    15574.97    177.22 o 
  12   3   3     7789.65     7639.98    101.18 o 
  13   3   3      394.77      415.61     39.26 o 
  14   3   3     1111.75     1201.44     56.00 o 
  15   3   3    10763.68    10704.69    157.50 o 
  16   3   3     6671.45     6766.87    118.21 o 
  17   3   3     4886.98     4863.59    118.31 o 
  18   3   3     1519.19     1512.81     87.42 o 
  19   3   3      205.88      157.09     83.09 o 
  20   3   3     1109.99     1216.37     94.11 o 
  21   3   3     4749.90     4956.54    140.54 o 
  22   3   3     2411.64     2348.35    133.27 o 
  23   3   3      826.21      927.70    141.39 o 
   1   4   3    69932.70    71102.16    703.93 o 
   2   4   3    96782.91   100291.32    958.53 o 
   3   4   3     1691.65     1868.55     38.10 o 
   4   4   3    73724.95    76833.22    737.58 o 
   5   4   3    43688.39    45118.76    438.70 o 
   6   4   3      938.25      920.31     41.85 o 
   7   4   3    51869.26    52323.97    525.48 o 
   8   4   3    68549.64    68874.49    713.74 o 
   9   4   3        9.35       37.82     33.31 o 
  10   4   3    29444.37    29791.62    338.52 o 
  11   4   3    12786.42    13071.86    156.29 o 
  12   4   3     1474.93     1474.85     52.82 o 
  13   4   3    21154.99    21375.37    280.17 o 
  14   4   3    31382.65    31076.90    468.20 o 
  15   4   3     1057.03     1013.45     64.03 o 
  16   4   3     6636.34     6778.17    124.07 o 
  17   4   3     1767.40     1658.17     76.90 o 
  18   4   3      806.76      853.78     85.73 o 
  19   4   3     4772.44     5003.02    168.03 o 
  20   4   3     9783.61     9490.84    199.94 o 
  21   4   3     1905.31     1939.03    123.96 o 
  22   4   3      760.94      669.21    112.76 o 
  23   4   3       79.01     -270.51    358.62 o 
   0   5   3     3473.95     3171.80     73.81 o 
   1   5   3     4692.16     4433.95     72.73 o 
   2   5   3      544.88      555.79     30.64 o 
   3   5   3      124.48      147.31     27.39 o 
   4   5   3      479.84      491.91     31.57 o 
   5   5   3      129.79      180.74     29.12 o 
   6   5   3     2080.02     1891.05     45.95 o 
   7   5   3    14460.43    14324.35    205.34 o 
   8   5   3      994.79      952.12     47.52 o 
   9   5   3      774.60      765.66     45.33 o 
  10   5   3      644.41      659.92     50.12 o 
  11   5   3     3729.12     3692.36     94.87 o 
  12   5   3      263.05      255.68     47.28 o 
  13   5   3    12631.22    12461.08    188.69 o 
  14   5   3     1312.70     1301.38     73.09 o 
  15   5   3     1143.73     1121.02     87.48 o 
  16   5   3      644.96      637.30     69.10 o 
  17   5   3     4194.81     4045.47    126.38 o 
  18   5   3       87.91      -20.82     72.42 o 
  19   5   3     4784.73     4894.80    153.90 o 
  20   5   3     1007.06     1169.07    112.80 o 
  21   5   3      890.26      672.55    124.96 o 
  22   5   3      394.64      137.74    185.79 o 
   1   6   3     6064.75     5998.86     97.04 o 
   2   6   3     9629.24     9413.50    136.83 o 
   3   6   3      188.38       99.93     38.85 o 
   4   6   3     6733.28     6524.94    109.34 o 
   5   6   3     4101.48     4127.47     78.01 o 
   6   6   3     2911.62     3055.95     68.06 o 
   7   6   3     3013.18     3088.90     78.09 o 
   8   6   3     7984.63     7846.95    156.04 o 
   9   6   3      121.98      121.66     43.82 o 
  10   6   3     3192.84     2933.38     73.82 o 
  11   6   3      704.13      757.30     55.04 o 
  12   6   3     5486.61     5388.83    120.84 o 
  13   6   3      354.61      410.55     59.88 o 
  14   6   3     3917.05     3737.39    123.91 o 
  15   6   3       67.07      138.63     67.39 o 
  16   6   3     1286.90     1326.93     84.64 o 
  17   6   3       30.65        1.56     81.66 o 
  18   6   3     3780.52     3731.43    163.03 o 
  19   6   3       15.10      -25.90    104.10 o 
  20   6   3     1136.86     1094.28    118.84 o 
  21   6   3       41.98      -65.95    158.03 o 
   0   7   3    21321.70    21085.29    364.44 o 
   1   7   3    15315.48    14890.17    215.81 o 
   2   7   3     1430.22     1408.56     60.42 o 
   3   7   3     1410.02     1528.91     66.27 o 
   4   7   3     6454.24     6257.07    113.47 o 
   5   7   3    26240.18    25497.88    440.37 o 
   6   7   3    16353.21    15701.12    233.58 o 
   7   7   3     2608.13     2402.88     81.82 o 
   8   7   3      137.01      115.46     55.66 o 
   9   7   3     7426.53     7173.67    161.21 o 
  10   7   3     8083.98     7956.93    231.26 o 
  11   7   3    20370.82    20430.51    524.52 o 
  12   7   3     7576.76     7361.39    209.65 o 
  13   7   3       54.72      101.90     73.70 o 
  14   7   3     1577.09     1526.42     95.38 o 
  15   7   3     7235.01     7322.07    234.24 o 
  16   7   3     4776.03     4532.50    132.04 o 
  17   7   3     8215.18     8116.21    249.66 o 
  18   7   3     2213.87     2221.78    115.31 o 
  19   7   3      866.51      981.50    116.42 o 
  20   7   3     1695.06     1450.70    183.91 o 
   1   8   3     1900.69     1839.12     72.54 o 
   2   8   3     2789.74     2699.59     85.47 o 
   3   8   3        4.21       -5.55     60.77 o 
   4   8   3     1660.90     1691.82     76.66 o 
   5   8   3      818.64      794.01     65.34 o 
   6   8   3      657.08      560.15     64.02 o 
   7   8   3     2299.51     2291.16     88.50 o 
   8   8   3     2462.49     2658.72    140.99 o 
   9   8   3       53.82        0.93     71.33 o 
  10   8   3      345.41      290.71     73.78 o 
  11   8   3      162.99      167.72     76.91 o 
  12   8   3     1264.16     1222.38     91.19 o 
  13   8   3     1521.17     1547.97    101.94 o 
  14   8   3     1307.21     1370.29    109.57 o 
  15   8   3      259.39      198.44     94.20 o 
  16   8   3        3.20      124.88    101.50 o 
  17   8   3       10.95       10.00    100.83 o 
  18   8   3      880.30     1029.51    151.96 o 
   0   9   3     2475.23     2555.86    120.73 o 
   1   9   3     3019.50     3380.48    102.11 o 
   2   9   3      469.21      483.58     79.55 o 
   3   9   3        0.91      -16.00     76.76 o 
   4   9   3       56.11      -16.54     73.80 o 
   5   9   3      224.39      187.66     69.01 o 
   6   9   3     1532.94     1567.33     94.49 o 
   7   9   3    11061.89    11017.43    212.44 o 
   8   9   3     1419.28     1365.69     87.23 o 
   9   9   3        0.43       63.29     78.06 o 
  10   9   3        2.76      -59.76     88.78 o 
  11   9   3     3421.17     3088.21    121.78 o 
  12   9   3      260.14      122.02     87.44 o 
  13   9   3    11459.46    11603.97    370.86 o 
  14   9   3     2003.00     2093.65    119.10 o 
  15   9   3        9.99      -34.89     95.62 o 
  16   9   3        1.38      -80.72    139.28 o 
   1  10   3     1277.95     1302.46     96.22 o 
   2  10   3     1437.82     1563.91    125.00 o 
   3  10   3       45.93       15.10     76.29 o 
   4  10   3      940.14      769.79     86.16 o 
   5  10   3      706.79      748.73     93.23 o 
   6  10   3      636.93      713.22     84.00 o 
   7  10   3     1449.92     1504.86    119.54 o 
   8  10   3     1305.85     1286.73     95.00 o 
   9  10   3        1.47     -110.28    107.69 o 
  10  10   3      290.88      265.57     96.40 o 
  11  10   3      262.39      322.11    108.83 o 
  12  10   3     1259.20     1183.27    110.48 o 
  13  10   3      999.36     1171.79    130.52 o 
  14  10   3      785.88      716.38    250.10 o 
   0  11   3     4926.98     5108.48    209.62 o 
   1  11   3     3687.92     3713.70    137.49 o 
   2  11   3      360.42      302.81    101.95 o 
   3  11   3      539.45      576.17    120.73 o 
   4  11   3     2294.80     2237.49    127.10 o 
   5  11   3     8043.46     7882.51    250.78 o 
   6  11   3     3879.97     3652.37    171.39 o 
   7  11   3      230.99      291.11    117.34 o 
   8  11   3      167.48       89.56    104.42 o 
   9  11   3     2970.74     2839.49    140.05 o 
  10  11   3     3318.75     3125.57    295.68 o 
  11  11   3     7230.27     7068.64    829.68 o 
   1  12   3      789.81      812.73    130.65 o 
   2  12   3     1258.24     1180.35    147.86 o 
   3  12   3      124.88       34.18    129.46 o 
   4  12   3      786.26      649.99    160.93 o 
   5  12   3      495.40      257.23    163.03 o 
   0   0   4    39741.38    38410.85    861.41 o 
   1   0   4     2264.32     2224.75     53.02 o 
   2   0   4       18.87       53.34     18.11 o 
   3   0   4      532.05      679.02     29.10 o 
   4   0   4      422.72      474.79     29.16 o 
   5   0   4    10519.57    10407.10    155.38 o 
   6   0   4    29248.52    28449.08    432.99 o 
   7   0   4     1382.28     1503.17     42.32 o 
   8   0   4     1262.13     1300.76     41.25 o 
   9   0   4     1681.63     1677.29     53.82 o 
  10   0   4      209.71      194.58     37.45 o 
  11   0   4     7761.51     7883.92    226.40 o 
  12   0   4    14367.61    14357.43    255.25 o 
  13   0   4     6694.88     6715.92    160.05 o 
  14   0   4     2357.30     2389.98     88.63 o 
  15   0   4      617.82      596.71     67.29 o 
  16   0   4        2.81      -20.10     74.09 o 
  17   0   4     1819.21     1877.93    112.14 o 
  18   0   4     5297.85     5507.62    168.65 o 
  19   0   4     6349.76     6032.87    237.08 o 
  20   0   4     2072.44     2067.92    154.83 o 
  21   0   4        1.92      152.51    149.82 o 
  22   0   4       26.03     -151.82    167.90 o 
  23   0   4       28.60      -80.03    154.87 o 
  24   0   4     1428.40     1358.84    425.12 o 
   1   1   4    58410.37    58752.28    626.72 o 
   2   1   4    11094.68    11165.71    128.46 o 
   3   1   4     8788.13     8824.98     93.01 o 
   4   1   4    12425.44    12595.68    128.69 o 
   5   1   4    63917.18    62473.12    794.53 o 
   6   1   4      551.79      573.90     22.39 o 
   7   1   4    22199.61    21778.13    223.58 o 
   8   1   4     4707.32     4638.05     63.53 o 
   9   1   4     3396.44     3450.91     70.14 o 
  10   1   4     7236.69     7100.41    101.71 o 
  11   1   4    34760.53    34416.06    378.80 o 
  12   1   4      913.38      908.20     41.75 o 
  13   1   4     3537.75     3559.24     97.25 o 
  14   1   4     1046.10     1062.74     49.64 o 
  15   1   4      454.78      432.66     44.31 o 
  16   1   4     2600.51     2623.89     77.48 o 
  17   1   4    10597.64    10923.14    175.75 o 
  18   1   4      525.61      584.97     75.32 o 
  19   1   4       68.02       20.92     80.96 o 
  20   1   4       91.12      149.65     82.69 o 
  21   1   4        3.04       94.67    108.42 o 
  22   1   4      578.41      745.32    108.60 o 
  23   1   4     1541.51     1846.80    130.36 o 
  24   1   4      138.25      230.32    386.44 o 
   0   2   4    24720.29    24971.64    374.39 o 
   1   2   4      503.45      645.45     32.16 o 
   2   2   4        1.12       -7.03     16.49 o 
   3   2   4       31.18      151.82     20.73 o 
   4   2   4      101.22      150.34     27.68 o 
   5   2   4    25107.28    24468.99    242.23 o 
   6   2   4    15596.45    15630.14    165.83 o 
   7   2   4    11588.20    11536.67    126.98 o 
   8   2   4      225.66      319.77     28.49 o 
   9   2   4      176.82      223.17     29.14 o 
  10   2   4      113.61      107.56     29.94 o 
  11   2   4    40118.54    39798.66    514.16 o 
  12   2   4     4723.76     4774.58     77.44 o 
  13   2   4    21375.45    21300.87    246.47 o 
  14   2   4      644.89      749.02     47.00 o 
  15   2   4      191.92      214.62     51.06 o 
  16   2   4       31.42       73.09     61.48 o 
  17   2   4    26048.57    26473.30    355.87 o 
  18   2   4      774.05      834.93     76.57 o 
  19   2   4    13104.13    13449.44    226.11 o 
  20   2   4      544.54      529.71     84.64 o 
  21   2   4       98.09       54.30     95.61 o 
  22   2   4        0.47       -9.15    120.50 o 
  23   2   4     8778.64     9221.63    282.62 o 
   1   3   4     1763.44     2020.29     37.02 o 
   2   3   4      466.70      540.88     25.32 o 
   3   3   4      196.85      230.43     21.79 o 
   4   3   4       48.56       24.68     20.49 o 
   5   3   4      786.13      742.49     27.66 o 
   6   3   4      201.86      228.18     24.18 o 
   7   3   4     7103.20     7515.39     92.27 o 
   8   3   4     1867.11     1889.87     46.95 o 
   9   3   4     1085.03     1112.99     43.70 o 
  10   3   4      400.15      408.71     36.10 o 
  11   3   4     4758.91     4605.34     74.74 o 
  12   3   4      313.16      261.80     40.19 o 
  13   3   4     7028.48     7078.48    104.57 o 
  14   3   4     2269.73     2303.55     70.89 o 
  15   3   4     2423.75     2382.17     72.37 o 
  16   3   4      242.53      203.76     58.31 o 
  17   3   4     4280.31     4332.05    106.48 o 
  18   3   4      151.72      173.97     85.32 o 
  19   3   4     3535.80     3709.57    154.51 o 
  20   3   4     1460.28     1550.56    103.19 o 
  21   3   4     2354.44     2332.39    163.81 o 
  22   3   4       32.05       50.02    102.00 o 
  23   3   4     1596.15     1555.19    166.81 o 
   0   4   4    18413.41    19378.12    280.89 o 
   1   4   4     1223.78     1262.91     36.02 o 
   2   4   4        0.13       20.17     24.33 o 
   3   4   4      146.18      188.28     24.66 o 
   4   4   4       55.28       63.24     24.59 o 
   5   4   4     5082.41     5208.85     68.92 o 
   6   4   4    15010.39    16046.62    175.16 o 
   7   4   4      462.68      564.88     36.94 o 
   8   4   4      270.59      257.05     36.90 o 
   9   4   4      471.82      471.39     39.46 o 
  10   4   4        0.32       60.31     39.05 o 
  11   4   4     3844.63     3786.22     73.00 o 
  12   4   4     8601.00     8765.06    122.83 o 
  13   4   4     3067.13     3111.01     80.20 o 
  14   4   4      749.26      729.93     59.29 o 
  15   4   4      104.39      105.16     60.61 o 
  16   4   4      100.85       59.73     60.11 o 
  17   4   4      948.32     1066.85     79.35 o 
  18   4   4     3620.45     3721.93    116.13 o 
  19   4   4     3269.96     3289.62    169.86 o 
  20   4   4      768.73      890.92    107.45 o 
  21   4   4       41.98       72.28    110.86 o 
  22   4   4      157.90       77.41    108.98 o 
   1   5   4   120367.60   120153.18   1143.70 o 
   2   5   4    23312.59    23347.28    238.95 o 
   3   5   4    17836.92    18091.57    189.74 o 
   4   5   4    20299.19    20055.55    252.49 o 
   5   5   4   102182.65   102343.25   1105.45 o 
   6   5   4      570.56      676.16     43.79 o 
   7   5   4    72122.80    72554.82    930.79 o 
   8   5   4    15328.35    15280.09    187.13 o 
   9   5   4    11199.51    11143.22    146.69 o 
  10   5   4    10415.69    10442.14    141.20 o 
  11   5   4    44589.61    44631.57    741.97 o 
  12   5   4      977.11     1057.26     58.07 o 
  13   5   4    22372.25    22133.08    329.52 o 
  14   5   4     5889.92     5973.20    133.88 o 
  15   5   4     4535.93     4670.41    117.93 o 
  16   5   4     3306.43     3283.77    124.99 o 
  17   5   4     9356.85     9258.03    250.22 o 
  18   5   4      527.19      548.99     76.48 o 
  19   5   4     3271.51     3498.86    143.34 o 
  20   5   4     1260.39     1429.20    127.03 o 
  21   5   4     1128.53     1495.75    158.91 o 
  22   5   4      644.98      539.73    166.20 o 
   0   6   4     3203.06     3357.09    206.32 o 
   1   6   4       65.34      126.31     40.32 o 
   2   6   4        0.11      -31.71     39.67 o 
   3   6   4        0.06       42.39     36.42 o 
   4   6   4       17.76      108.52     42.04 o 
   5   6   4     5815.71     5940.05     97.86 o 
   6   6   4     2061.30     2188.25     66.05 o 
   7   6   4     2910.48     2903.94     78.92 o 
   8   6   4       42.11       39.49     47.63 o 
   9   6   4        1.15       10.42     52.86 o 
  10   6   4       28.75       74.40     66.01 o 
  11   6   4    11166.30    11365.68    295.50 o 
  12   6   4      526.26      552.28     57.85 o 
  13   6   4     5410.24     5469.72    144.75 o 
  14   6   4      108.19       78.21     76.77 o 
  15   6   4       10.50      -52.23     71.83 o 
  16   6   4       12.70       16.16     74.69 o 
  17   6   4     8151.82     8214.92    165.30 o 
  18   6   4       29.92       48.55     83.60 o 
  19   6   4     3251.47     3300.32    130.17 o 
  20   6   4       83.89      219.35    114.56 o 
  21   6   4       26.05      -67.22    253.01 o 
   1   7   4    16758.09    16607.25    218.88 o 
   2   7   4     3593.23     3665.97     98.00 o 
   3   7   4     2522.53     2567.33     94.78 o 
   4   7   4      943.53      955.46     56.35 o 
   5   7   4     3431.91     3354.82     84.62 o 
   6   7   4       17.38      -12.22     56.98 o 
   7   7   4    23763.53    24581.16    604.62 o 
   8   7   4     5674.40     5831.57    194.83 o 
   9   7   4     3934.88     4054.97    160.40 o 
  10   7   4       50.70      -26.40     68.36 o 
  11   7   4      104.03      109.77     66.41 o 
  12   7   4       30.39       38.70     74.46 o 
  13   7   4    15930.78    16057.64    623.18 o 
  14   7   4     4659.72     4585.59    152.76 o 
  15   7   4     4842.93     4753.11    262.34 o 
  16   7   4        3.21      105.13     87.89 o 
  17   7   4     1636.47     1723.51    109.44 o 
  18   7   4       16.95      -19.48    121.67 o 
  19   7   4     5927.08     5831.40    162.44 o 
   0   8   4     1453.48     1659.08    101.09 o 
   1   8   4      263.82      285.55     61.60 o 
   2   8   4        0.12      -80.68     62.62 o 
   3   8   4        7.55      -42.81     65.82 o 
   4   8   4        6.69      -68.74     62.46 o 
   5   8   4        3.64        7.08     58.14 o 
   6   8   4     1319.37     1370.39     78.99 o 
   7   8   4      334.27      300.90     68.13 o 
   8   8   4       41.65      -75.02     73.12 o 
   9   8   4       19.50       50.20     86.46 o 
  10   8   4        1.41       16.37     80.42 o 
  11   8   4      253.49      126.15     75.84 o 
  12   8   4      928.13      934.36     92.99 o 
  13   8   4      111.66       33.35     91.39 o 
  14   8   4      131.30      140.54     91.11 o 
  15   8   4        0.52       74.93    107.72 o 
  16   8   4        4.23      -20.77    103.22 o 
  17   8   4      660.60      482.74    110.42 o 
  18   8   4      461.56      221.26    148.68 o 
   1   9   4    80778.91    80842.29   1044.12 o 
   2   9   4    15991.74    15610.64    273.30 o 
   3   9   4    12055.32    12013.09    207.83 o 
   4   9   4    13049.15    13124.86    223.97 o 
   5   9   4    64848.77    64209.41   1216.92 o 
   6   9   4      364.48      331.43     75.78 o 
   7   9   4    54100.63    53715.31   1221.09 o 
   8   9   4    12107.77    12067.68    353.59 o 
   9   9   4     8448.13     8695.95    260.58 o 
  10   9   4     6732.78     6434.93    146.82 o 
  11   9   4    27076.23    26579.23   1017.46 o 
  12   9   4      673.43      727.21    100.41 o 
  13   9   4    19434.48    19148.10    586.93 o 
  14   9   4     5652.79     5713.91    299.59 o 
  15   9   4     4053.53     3966.12    247.54 o 
  16   9   4     2300.02     2438.51    316.93 o 
   0  10   4       82.57       97.83    180.29 o 
   1  10   4        0.89       98.79     93.46 o 
   2  10   4        0.05      -44.16    112.40 o 
   3  10   4       20.11      -40.97    100.53 o 
   4  10   4        3.73       89.52     86.92 o 
   5  10   4       90.78      100.79     92.55 o 
   6  10   4      103.28      200.44    128.20 o 
   7  10   4       39.11      159.01     96.36 o 
   8  10   4       12.50      222.73    106.19 o 
   9  10   4       85.70      153.21     93.86 o 
  10  10   4        3.45      134.28    161.88 o 
  11  10   4      341.53      338.00    110.44 o 
  12  10   4      134.52       36.25    123.55 o 
  13  10   4       25.00      278.24    374.07 o 
   1  11   4     8596.27     8700.13    205.86 o 
   2  11   4     1979.88     2227.14    128.90 o 
   3  11   4     1433.45     1553.48    155.63 o 
   4  11   4      675.45      584.12    121.48 o 
   5  11   4     2448.04     2861.11    150.92 o 
   6  11   4        0.16       99.04    120.82 o 
   7  11   4    11129.15    11125.68    259.67 o 
   8  11   4     2923.53     2865.95    197.54 o 
   9  11   4     1947.11     1863.50    192.65 o 
   0  12   4      135.39      380.27    220.90 o 
   1  12   4       10.26      149.46    174.20 o 
   2  12   4        0.04      136.60    160.12 o 
   1   0   5    11877.11    11848.49    201.78 o 
   2   0   5   133887.97   135534.77   1820.59 o 
   3   0   5   246318.83   251736.09   3367.80 o 
   4   0   5    58251.68    57743.80   1249.87 o 
   5   0   5     2384.22     2523.32     80.78 o 
   6   0   5      778.86      760.90     38.26 o 
   7   0   5    13131.85    13361.69    230.87 o 
   8   0   5   126231.73   127013.59   1975.08 o 
   9   0   5   109651.77   110216.04   2130.72 o 
  10   0   5     7943.27     8016.40    174.13 o 
  11   0   5      167.81      124.43     49.58 o 
  12   0   5     1368.44     1439.14     72.04 o 
  13   0   5     6409.46     6369.29    152.52 o 
  14   0   5    68480.54    69267.34   1615.30 o 
  15   0   5    26417.71    27377.94    780.52 o 
  16   0   5       31.95       39.76     66.87 o 
  17   0   5     1562.45     1591.89    111.59 o 
  18   0   5      873.73     1005.97    109.62 o 
  19   0   5     1540.34     1504.40    205.78 o 
  20   0   5    23697.64    23844.41    545.92 o 
  21   0   5     3075.67     3088.05    197.49 o 
  22   0   5      315.35      918.93    193.22 o 
  23   0   5     1288.90     1705.13    183.16 o 
   0   1   5      151.52      165.77     37.53 o 
   1   1   5     7206.05     7511.75     89.01 o 
   2   1   5     9952.27    10083.88    114.36 o 
   3   1   5     1335.85     1432.63     29.32 o 
   4   1   5     5853.34     5979.90     70.26 o 
   5   1   5     2798.30     2879.53     44.30 o 
   6   1   5       79.97       74.48     20.77 o 
   7   1   5     5640.53     5727.54     93.19 o 
   8   1   5     9227.62     9454.14    113.45 o 
   9   1   5     6450.71     6670.17     91.61 o 
  10   1   5     1794.95     1805.30     60.68 o 
  11   1   5       85.76       85.98     33.59 o 
  12   1   5       10.34        8.75     38.36 o 
  13   1   5     1571.98     1648.45     65.03 o 
  14   1   5     5396.90     5599.44     98.88 o 
  15   1   5     6634.33     6702.49    137.33 o 
  16   1   5      273.00      297.92     62.26 o 
  17   1   5      244.17      397.61     57.79 o 
  18   1   5        0.02      -73.82     74.87 o 
  19   1   5       35.76       63.31     75.68 o 
  20   1   5     2022.82     2095.14    113.52 o 
  21   1   5     3534.50     3391.40    143.31 o 
  22   1   5       11.92      304.42    136.91 o 
  23   1   5      351.69      400.17    139.76 o 
   1   2   5      463.58      596.47     27.79 o 
   2   2   5     9971.92     9474.85    102.29 o 
   3   2   5    13791.29    13017.57    132.09 o 
   4   2   5     1259.06     1185.22     31.68 o 
   5   2   5      793.88      786.25     28.87 o 
   6   2   5      518.52      549.43     26.90 o 
   7   2   5      266.42      348.40     32.58 o 
   8   2   5    15824.40    15728.94    184.35 o 
   9   2   5     9564.52     9368.07    118.49 o 
  10   2   5      284.88      246.29     35.27 o 
  11   2   5       23.12       46.88     37.39 o 
  12   2   5     1530.11     1567.73     70.15 o 
  13   2   5     2442.76     2538.56     66.49 o 
  14   2   5    10296.08    10600.54    190.94 o 
  15   2   5     4672.78     4831.39     92.86 o 
  16   2   5     1283.18     1390.06     70.74 o 
  17   2   5      409.62      446.95     63.85 o 
  18   2   5     1880.53     1948.51    101.35 o 
  19   2   5     2974.88     3108.32    120.13 o 
  20   2   5     3204.12     3073.55    126.46 o 
  21   2   5     1699.60     1866.64    135.95 o 
  22   2   5      912.77      913.10    107.97 o 
  23   2   5      810.96      856.58    189.08 o 
   0   3   5      565.12      688.58     42.72 o 
   1   3   5    34870.09    34339.90    349.76 o 
   2   3   5    43573.79    42630.56    428.49 o 
   3   3   5     2099.88     2142.88     51.15 o 
   4   3   5    42867.90    41755.77    408.06 o 
   5   3   5    34411.74    34477.27    339.84 o 
   6   3   5      488.16      554.02     30.35 o 
   7   3   5    17001.60    17179.01    195.57 o 
   8   3   5    22089.56    22024.12    243.37 o 
   9   3   5    10827.92    10950.30    135.13 o 
  10   3   5    21760.34    22202.47    272.71 o 
  11   3   5    17909.03    17944.92    248.70 o 
  12   3   5      338.03      307.68     42.91 o 
  13   3   5     3917.71     3971.17     79.85 o 
  14   3   5     5811.88     5936.14     98.68 o 
  15   3   5    11017.16    11008.43    158.02 o 
  16   3   5     6242.53     6516.49    133.97 o 
  17   3   5     5535.86     5753.31    128.96 o 
  18   3   5      189.37      182.88     96.97 o 
  19   3   5      250.87      275.56     91.48 o 
  20   3   5      619.11      656.74    127.64 o 
  21   3   5     5165.14     5066.52    156.30 o 
  22   3   5      989.28     1018.59    116.29 o 
  23   3   5     1080.85     1348.13    172.57 o 
   1   4   5     4841.73     4890.89     65.51 o 
   2   4   5    54731.73    55857.59    600.70 o 
   3   4   5    97849.63    98343.51    941.50 o 
   4   4   5    22049.32    22413.90    252.63 o 
   5   4   5      775.25      790.90     37.51 o 
   6   4   5      475.22      562.70     34.70 o 
   7   4   5     6578.74     6738.78     96.21 o 
   8   4   5    58826.48    59401.73    622.37 o 
   9   4   5    47888.07    48004.21    537.77 o 
  10   4   5     2463.91     2411.64     63.54 o 
  11   4   5      177.51      140.69     43.58 o 
  12   4   5      930.76      916.48     54.83 o 
  13   4   5     3906.04     3894.86     83.05 o 
  14   4   5    34743.66    34490.75    393.39 o 
  15   4   5    12174.16    12084.82    235.73 o 
  16   4   5       51.92       71.38     67.50 o 
  17   4   5      935.76     1095.48     84.19 o 
  18   4   5      654.38      656.18     90.51 o 
  19   4   5     1125.77     1167.85    107.26 o 
  20   4   5    12479.97    13111.59    304.57 o 
  21   4   5     1433.02     1529.18    142.42 o 
  22   4   5      474.89      407.35    147.75 o 
   0   5   5        0.09       71.66     45.91 o 
   1   5   5      243.62      375.10     38.99 o 
   2   5   5       94.80      139.56     28.96 o 
   3   5   5       51.23       44.34     29.61 o 
   4   5   5     1703.86     1774.93     50.85 o 
   5   5   5     3705.66     3862.27     69.36 o 
   6   5   5       10.69       18.36     40.37 o 
   7   5   5      226.74      280.58     49.59 o 
   8   5   5      979.92     1028.02     53.67 o 
   9   5   5      313.18      367.65     56.86 o 
  10   5   5     2104.18     2162.06     68.71 o 
  11   5   5     7364.99     7429.98    117.28 o 
  12   5   5       81.24       12.81     52.04 o 
  13   5   5      231.35      184.10     60.74 o 
  14   5   5     2902.56     2814.47     94.88 o 
  15   5   5      417.77      434.34     73.42 o 
  16   5   5     1005.82      977.07     77.92 o 
  17   5   5     5908.50     5814.20    156.69 o 
  18   5   5      102.66      103.38     83.16 o 
  19   5   5        0.62      133.06     99.31 o 
  20   5   5     2507.59     2634.74    145.08 o 
  21   5   5      274.59      184.02    121.18 o 
   1   6   5        8.14       34.63     38.19 o 
   2   6   5      117.96       93.42     38.40 o 
   3   6   5       16.12       43.26     56.16 o 
   4   6   5      125.81      151.53     44.66 o 
   5   6   5       71.66       51.70     63.22 o 
   6   6   5      351.54      280.67     50.86 o 
   7   6   5      649.42      816.93     57.44 o 
   8   6   5      616.79      754.14     57.88 o 
   9   6   5      106.29       11.09     52.45 o 
  10   6   5      606.22      655.03     58.01 o 
  11   6   5        8.65      -11.68     55.26 o 
  12   6   5      946.51     1014.31     93.93 o 
  13   6   5     1666.99     1654.83     85.48 o 
  14   6   5      493.06      566.57     76.12 o 
  15   6   5      264.81      295.86     77.97 o 
  16   6   5      617.31      677.00     85.56 o 
  17   6   5       66.07      115.86     82.75 o 
  18   6   5     1049.02      968.32    108.69 o 
  19   6   5     1476.38     1512.33    118.74 o 
  20   6   5      108.37      261.38    168.04 o 
   0   7   5      566.75      563.48     82.73 o 
   1   7   5    32469.74    33314.31    474.54 o 
   2   7   5    41218.93    42324.26    846.17 o 
   3   7   5     1864.39     1965.17    103.50 o 
   4   7   5    44827.95    47008.34   1160.99 o 
   5   7   5    37928.69    40701.14    977.02 o 
   6   7   5      565.28      690.43     75.69 o 
   7   7   5    14795.91    15459.18    640.30 o 
   8   7   5    18958.40    19577.90    527.77 o 
   9   7   5    10302.92    10460.49    403.93 o 
  10   7   5    25820.47    27211.18    927.56 o 
  11   7   5    24828.83    25486.02    712.87 o 
  12   7   5      498.30      592.63     79.99 o 
  13   7   5     3296.59     3309.39    155.70 o 
  14   7   5     3713.32     3616.80    154.18 o 
  15   7   5    11140.44    10673.39    419.47 o 
  16   7   5     8088.43     8565.31    342.75 o 
  17   7   5     9534.77     9760.73    346.61 o 
  18   7   5      316.13      401.09    105.38 o 
  19   7   5      239.83      207.13    256.60 o 
   1   8   5      711.18      803.98     73.03 o 
   2   8   5     6663.88     6479.67    136.64 o 
   3   8   5    11502.73    11077.72    192.26 o 
   4   8   5     3194.38     3116.90     99.82 o 
   5   8   5       26.85      130.15     73.98 o 
   6   8   5      220.64      236.62    104.28 o 
   7   8   5     1788.18     1684.34    126.36 o 
   8   8   5     7137.61     7268.67    344.64 o 
   9   8   5     5708.75     6137.95    299.39 o 
  10   8   5      659.08      806.10    104.71 o 
  11   8   5       82.64      218.45     87.92 o 
  12   8   5      509.74      686.83    125.97 o 
  13   8   5     1820.08     1995.30    254.46 o 
  14   8   5     4394.68     4126.76    169.77 o 
  15   8   5     1276.81     1599.67    139.10 o 
  16   8   5       32.80       98.22    126.92 o 
  17   8   5      130.44      163.85    313.79 o 
   0   9   5       46.34       78.91    118.33 o 
   1   9   5     1910.82     2044.95    107.23 o 
   2   9   5     1698.38     1477.62     87.45 o 
   3   9   5        9.01       -1.56     74.00 o 
   4   9   5     4621.89     4574.60    141.37 o 
   5   9   5     6342.27     6459.04    221.17 o 
   6   9   5       83.08       26.71     84.88 o 
   7   9   5      148.73       51.54     97.33 o 
   8   9   5        2.40      -74.86     87.38 o 
   9   9   5       78.74       45.03     99.81 o 
  10   9   5     4209.78     3931.98    138.83 o 
  11   9   5     8793.73     8677.53    333.83 o 
  12   9   5      158.30       99.29    111.10 o 
  13   9   5        4.54        4.93    115.69 o 
  14   9   5     1039.06      935.86    134.61 o 
  15   9   5      178.43     -304.52    352.44 o 
   1  10   5      532.19      520.66    183.39 o 
   2  10   5     4154.32     4131.22    178.76 o 
   3  10   5     8922.87     8532.65    234.28 o 
   4  10   5     2718.12     2456.73    129.80 o 
   5  10   5      110.88       22.13    122.78 o 
   6  10   5      152.86      214.90    109.18 o 
   7  10   5      957.53      999.16    127.33 o 
   8  10   5     3963.82     3868.72    205.68 o 
   9  10   5     4640.46     4406.25    224.57 o 
  10  10   5     1093.33     1192.76    115.61 o 
  11  10   5        1.46      -27.95    134.21 o 
  12  10   5      355.40      306.45    211.61 o 
   0  11   5      320.69      281.31    155.68 o 
   1  11   5    11892.93    11430.00    239.01 o 
   2  11   5    15543.74    15630.06    334.90 o 
   3  11   5      575.55      601.08    160.55 o 
   4  11   5    17733.88    18180.31    459.79 o 
   5  11   5    14545.14    14289.94    561.05 o 
   6  11   5      319.87      290.13    140.52 o 
   7  11   5     5374.39     5081.97    300.12 o 
   8  11   5     6796.60     6423.99    555.17 o 
   9  11   5     3260.45     3082.31    441.40 o 
   0   0   6     1595.93     1607.57     78.63 o 
   1   0   6     8347.00     7942.60    146.53 o 
   2   0   6    14638.72    13603.94    197.24 o 
   3   0   6     5557.54     5705.66     97.12 o 
   4   0   6    21942.80    21043.81    362.22 o 
   5   0   6     7185.28     6889.35    226.79 o 
   6   0   6     2307.99     2291.20     62.56 o 
   7   0   6     6853.21     6664.39    142.07 o 
   8   0   6     2736.19     2698.30     79.29 o 
   9   0   6    27613.38    28048.97    901.74 o 
  10   0   6    13356.84    13183.12    461.15 o 
  11   0   6     4425.88     4129.06    109.79 o 
  12   0   6     3622.74     3395.53    173.80 o 
  13   0   6     4240.99     4221.55    128.40 o 
  14   0   6       24.29       -9.42     64.12 o 
  15   0   6    27670.81    27067.02    619.38 o 
  16   0   6     3715.27     3912.94    169.45 o 
  17   0   6     1882.27     2114.80    120.06 o 
  18   0   6     3425.40     3509.41    209.47 o 
  19   0   6     2084.39     2286.67    145.97 o 
  20   0   6      679.81      830.37    126.60 o 
  21   0   6    13449.49    13712.65    600.71 o 
  22   0   6      413.57      380.65    172.58 o 
  23   0   6      511.18      384.19    242.51 o 
   1   1   6      659.14      682.27     32.20 o 
   2   1   6     7597.52     8056.79     97.26 o 
   3   1   6    21389.97    22310.37    222.66 o 
   4   1   6     2249.65     2396.60     41.85 o 
   5   1   6      467.72      505.69     27.04 o 
   6   1   6     1374.73     1386.37     40.22 o 
   7   1   6     4492.64     4498.99     71.15 o 
   8   1   6    10047.63    10471.28    163.76 o 
   9   1   6     9676.60     9893.83    162.43 o 
  10   1   6      101.12      143.54     35.96 o 
  11   1   6     1589.74     1552.69     72.41 o 
  12   1   6     2599.07     2582.47     79.33 o 
  13   1   6     5776.19     5759.41    136.12 o 
  14   1   6     7636.00     7593.89    127.90 o 
  15   1   6     2196.92     2279.47     71.55 o 
  16   1   6       68.01       67.36     53.26 o 
  17   1   6     1036.60     1010.56     69.56 o 
  18   1   6     2007.76     1979.92     85.73 o 
  19   1   6     3423.92     3511.85    116.64 o 
  20   1   6     3882.15     3772.32    167.02 o 
  21   1   6      174.14       33.41     98.22 o 
  22   1   6      135.97      -43.57    134.62 o 
  23   1   6      294.77      316.06    171.86 o 
   0   2   6    11619.34    11649.51    190.79 o 
   1   2   6    76612.23    76292.78    785.57 o 
   2   2   6   157589.16   155931.52   1590.92 o 
   3   2   6       10.71       57.35     28.94 o 
   4   2   6   133983.19   131415.80   1698.04 o 
   5   2   6    54938.58    54929.76    641.56 o 
   6   2   6    11100.57    11015.23    131.51 o 
   7   2   6    53723.47    54038.29    586.07 o 
   8   2   6    93598.88    94103.38   1303.88 o 
   9   2   6       46.90      118.42     36.15 o 
  10   2   6    59745.16    59954.06    687.55 o 
  11   2   6    21517.80    21411.44    373.13 o 
  12   2   6     9171.06     9242.05    187.59 o 
  13   2   6    19553.96    19952.14    415.01 o 
  14   2   6    30183.81    30236.29    589.80 o 
  15   2   6       51.90        4.86     51.49 o 
  16   2   6    14863.06    15076.40    228.52 o 
  17   2   6     5027.26     5259.29    132.91 o 
  18   2   6     5701.53     5867.54    125.01 o 
  19   2   6     3248.58     3183.73    145.07 o 
  20   2   6     5006.07     5380.30    208.20 o 
  21   2   6       39.79      126.50     94.15 o 
  22   2   6     1844.80     2103.52    149.90 o 
   1   3   6      584.42      620.60     33.80 o 
   2   3   6     6635.36     6709.56     87.39 o 
   3   3   6    31384.15    30983.62    319.27 o 
   4   3   6    10238.75    10268.36    124.94 o 
   5   3   6      105.57      122.93     32.48 o 
   6   3   6        3.26       -4.02     30.27 o 
   7   3   6     1191.13     1228.51     47.48 o 
   8   3   6     3019.65     3088.46     80.57 o 
   9   3   6    14395.29    14399.03    205.90 o 
  10   3   6     9299.44     9176.53    153.56 o 
  11   3   6       18.86       29.04     43.63 o 
  12   3   6       43.01       87.45     43.82 o 
  13   3   6     1061.28     1167.17     57.80 o 
  14   3   6     1382.62     1329.47     65.43 o 
  15   3   6     2626.56     2616.36     98.94 o 
  16   3   6     4991.41     4950.16    117.57 o 
  17   3   6       39.89      -81.58     83.33 o 
  18   3   6      134.41       52.75     77.71 o 
  19   3   6      455.49      630.53    108.63 o 
  20   3   6      752.69      721.12    111.48 o 
  21   3   6       33.76        7.46    109.75 o 
  22   3   6     1625.64     1882.51    162.19 o 
   0   4   6      862.18      904.24     55.62 o 
   1   4   6     4294.46     4256.21     69.69 o 
   2   4   6     6640.07     6561.18    113.29 o 
   3   4   6     2441.36     2569.56     67.56 o 
   4   4   6    12474.63    12604.80    164.36 o 
   5   4   6     4961.10     5022.05     82.96 o 
   6   4   6     1300.54     1413.22     67.43 o 
   7   4   6     2678.64     2899.02     90.44 o 
   8   4   6      598.90      717.82     63.57 o 
   9   4   6    12979.11    12890.18    232.49 o 
  10   4   6     9185.46     9416.75    165.00 o 
  11   4   6     3846.27     3893.80     89.33 o 
  12   4   6     2206.23     2186.43     75.52 o 
  13   4   6     1479.19     1502.54     67.65 o 
  14   4   6      314.05      402.84     56.09 o 
  15   4   6    13482.59    13640.04    201.26 o 
  16   4   6     3482.94     3646.34    123.74 o 
  17   4   6     2067.78     2391.64    111.75 o 
  18   4   6     2304.61     2273.29    111.20 o 
  19   4   6      755.99      884.35    108.88 o 
  20   4   6      888.56      857.63    137.21 o 
  21   4   6     6432.95     6667.80    247.24 o 
   1   5   6       54.55       79.67     37.50 o 
   2   5   6      390.18      529.88     40.04 o 
   3   5   6       85.73       98.14     40.34 o 
   4   5   6     2029.72     2011.17     56.16 o 
   5   5   6     1725.28     1792.29     66.44 o 
   6   5   6     2078.81     2087.26     69.12 o 
   7   5   6     3475.32     3532.08     84.27 o 
   8   5   6     4863.41     5141.96    103.19 o 
   9   5   6       54.79      173.83     53.87 o 
  10   5   6     6682.95     6913.81    130.69 o 
  11   5   6     3286.30     3415.61     95.03 o 
  12   5   6     3857.23     3803.31    100.85 o 
  13   5   6     6315.62     6171.96    126.33 o 
  14   5   6     6158.33     6373.65    131.69 o 
  15   5   6       35.76      -25.10     74.52 o 
  16   5   6     6097.77     6372.37    171.91 o 
  17   5   6     1909.41     1900.33    118.45 o 
  18   5   6     2549.81     2714.26    149.26 o 
  19   5   6     4393.84     4698.40    167.80 o 
  20   5   6     3302.13     3480.09    184.04 o 
   0   6   6     3126.44     3094.17    146.80 o 
   1   6   6    20886.16    21603.71    384.63 o 
   2   6   6    42740.26    43711.34    944.56 o 
   3   6   6      127.24      131.50     51.15 o 
   4   6   6    34963.09    35791.55    599.15 o 
   5   6   6    15296.88    15876.21    320.48 o 
   6   6   6     2928.24     3063.13     92.32 o 
   7   6   6    14926.04    15272.44    475.76 o 
   8   6   6    28649.78    29718.12    700.06 o 
   9   6   6      699.54      777.67     67.79 o 
  10   6   6    15711.92    15874.86    389.36 o 
  11   6   6     6042.27     6269.65    179.45 o 
  12   6   6     2256.84     2226.90    103.22 o 
  13   6   6     5278.81     5304.10    198.65 o 
  14   6   6    10637.70    11116.98    305.46 o 
  15   6   6      771.98      725.87    129.23 o 
  16   6   6     3771.18     3969.83    135.06 o 
  17   6   6     1276.23     1324.42    109.97 o 
  18   6   6     1271.51     1318.05    120.61 o 
  19   6   6      706.81      759.77    115.21 o 
   1   7   6      543.37      520.37     62.17 o 
   2   7   6     6493.98     6710.22    132.82 o 
   3   7   6    37169.32    36931.39    797.16 o 
   4   7   6    14173.35    14245.36    356.63 o 
   5   7   6      563.43      535.31     85.97 o 
   6   7   6       84.67      200.65     79.28 o 
   7   7   6      337.04      463.14     76.82 o 
   8   7   6     1553.43     1548.15     92.95 o 
   9   7   6    18398.39    18600.41    612.35 o 
  10   7   6    15871.96    16426.50    548.98 o 
  11   7   6      457.65      663.97     78.55 o 
  12   7   6       67.59      240.93     76.68 o 
  13   7   6      106.75      130.30     85.20 o 
  14   7   6      324.68      260.17     94.39 o 
  15   7   6     4000.00     3952.22    167.45 o 
  16   7   6     9719.09     9473.86    275.19 o 
  17   7   6      318.73      428.06    110.25 o 
  18   7   6        0.39       42.30    122.23 o 
   0   8   6      105.36     -115.05    103.33 o 
   1   8   6      886.78     1002.29     83.63 o 
   2   8   6     2791.69     2745.98    122.68 o 
   3   8   6      555.06      437.49     70.75 o 
   4   8   6     1377.71     1337.45     93.27 o 
   5   8   6      475.99      506.17     83.69 o 
   6   8   6       60.44      111.39     90.10 o 
   7   8   6      675.51      702.63     88.96 o 
   8   8   6     3429.06     3381.87    154.79 o 
   9   8   6     3165.21     3423.60    205.77 o 
  10   8   6      476.36      530.83     89.45 o 
  11   8   6       94.42       77.99     91.90 o 
  12   8   6        8.37      135.52     95.84 o 
  13   8   6      159.71       61.58    113.25 o 
  14   8   6     2436.76     2157.40    179.10 o 
  15   8   6     3623.39     3151.80    195.50 o 
  16   8   6      146.54      -32.55    153.28 o 
   1   9   6       75.41       85.20     80.17 o 
   2   9   6      680.77      746.46     90.59 o 
   3   9   6       60.96      -16.64     88.38 o 
   4   9   6     1051.62     1385.19    106.02 o 
   5   9   6     1018.11     1114.83    100.65 o 
   6   9   6     1454.14     1527.87    152.09 o 
   7   9   6     2429.31     2459.66    117.64 o 
   8   9   6     4848.17     4896.30    285.28 o 
   9   9   6       93.44      -37.76     95.15 o 
  10   9   6     4852.66     5074.56    187.20 o 
  11   9   6     2457.83     2703.87    151.49 o 
  12   9   6     2814.47     3027.10    141.34 o 
  13   9   6     4333.61     4238.73    320.90 o 
  14   9   6     5884.17     5406.28    443.42 o 
   0  10   6      165.92     -155.67    149.59 o 
   1  10   6     1005.61     1128.00    126.16 o 
   2  10   6     2123.77     2072.56    115.60 o 
   3  10   6      331.54      304.22    156.49 o 
   4  10   6     1348.95     1527.09    133.69 o 
   5  10   6      840.23      900.36    158.86 o 
   6  10   6      105.35       24.73    110.43 o 
   7  10   6      536.94      390.78    101.95 o 
   8  10   6     2038.35     2052.42    130.27 o 
   9  10   6     1929.58     1751.81    130.87 o 
  10  10   6      540.03      178.71    110.79 o 
  11  10   6      340.94      439.07    173.05 o 
   1  11   6      131.23       90.77    121.65 o 
   2  11   6     1504.28     1709.09    139.43 o 
   3  11   6    10454.91    10484.67    255.18 o 
   4  11   6     4358.66     4483.47    179.95 o 
   5  11   6      262.24      259.35    127.23 o 
   6  11   6       56.74      205.59    231.86 o 
   7  11   6       30.51       37.01    179.54 o 
   1   0   7    25991.20    25150.60    416.33 o 
   2   0   7    12093.75    11755.48    210.53 o 
   3   0   7     2673.36     2599.36     99.10 o 
   4   0   7     6242.03     6051.71    173.44 o 
   5   0   7    23566.15    22623.72    476.10 o 
   6   0   7    11288.95    10973.70    321.58 o 
   7   0   7    13399.99    12509.51    226.40 o 
   8   0   7    11849.94    11159.03    258.58 o 
   9   0   7      529.83      441.87     61.38 o 
  10   0   7     1872.95     1707.74     87.50 o 
  11   0   7    10387.87    10654.46    563.19 o 
  12   0   7    20710.54    20587.68    854.96 o 
  13   0   7     2891.22     2530.15    116.82 o 
  14   0   7     6039.52     5787.54    320.55 o 
  15   0   7       60.61       94.55     87.34 o 
  16   0   7      547.47      551.86     98.16 o 
  17   0   7     2057.50     1853.94    113.66 o 
  18   0   7    13117.85    13568.43    520.89 o 
  19   0   7       95.17       31.11    122.82 o 
  20   0   7     1563.81     1740.05    193.01 o 
  21   0   7      506.44      152.69    147.00 o 
  22   0   7      277.44      638.41    279.79 o 
   0   1   7    31596.94    32183.98    482.47 o 
   1   1   7     6696.77     6751.54     91.54 o 
   2   1   7      373.87      486.49     32.07 o 
   3   1   7        0.33       36.92     26.68 o 
   4   1   7       23.28       69.63     29.65 o 
   5   1   7     1974.73     2026.00     48.20 o 
   6   1   7    23363.23    23349.21    270.06 o 
   7   1   7     6956.21     6998.12    169.07 o 
   8   1   7      348.89      390.99     40.50 o 
   9   1   7        0.09      -56.81     45.16 o 
  10   1   7      132.43       94.62     44.71 o 
  11   1   7        6.65        6.09     53.12 o 
  12   1   7    10780.20    10930.76    279.74 o 
  13   1   7     3463.97     3522.41    164.10 o 
  14   1   7       45.10       75.27     56.65 o 
  15   1   7       18.28       51.88     56.83 o 
  16   1   7      314.94      274.22     75.56 o 
  17   1   7      625.88      655.45     97.23 o 
  18   1   7     3588.25     3751.52    117.24 o 
  19   1   7      880.07     1065.77    105.07 o 
  20   1   7       24.33      -62.50    113.34 o 
  21   1   7       67.48     -128.45    142.00 o 
  22   1   7      209.31      207.29    163.00 o 
   1   2   7    10031.08     9946.88    120.83 o 
   2   2   7     1829.32     1863.78     45.79 o 
   3   2   7      803.12      870.78     37.75 o 
   4   2   7    10569.58    10641.05    137.58 o 
   5   2   7    23108.09    22829.81    261.14 o 
   6   2   7     4631.47     4601.71     76.20 o 
   7   2   7      686.84      792.83     53.29 o 
   8   2   7      955.72      977.76     49.62 o 
   9   2   7      195.77      263.10     54.26 o 
  10   2   7    11488.47    11623.41    255.90 o 
  11   2   7    22910.59    22917.36    538.88 o 
  12   2   7     8286.41     8198.09    229.02 o 
  13   2   7      572.63      611.51     55.47 o 
  14   2   7     4610.66     4504.26    139.43 o 
  15   2   7        0.47       26.71     55.11 o 
  16   2   7     4984.36     5154.99    135.34 o 
  17   2   7    12509.03    12566.04    304.38 o 
  18   2   7     5270.52     5492.57    144.33 o 
  19   2   7     1430.29     1484.91    125.01 o 
  20   2   7     3946.64     3822.72    200.58 o 
  21   2   7       46.88      112.71    124.32 o 
  22   2   7      872.76     1021.85    277.56 o 
   0   3   7    27535.31    27386.11    420.14 o 
   1   3   7     4190.96     4283.91     73.02 o 
   2   3   7      251.31      287.80     34.55 o 
   3   3   7       50.61       57.55     37.47 o 
   4   3   7      193.30      238.22     35.45 o 
   5   3   7    11357.02    11529.00    155.93 o 
   6   3   7    18958.84    18870.85    283.23 o 
   7   3   7      494.86      542.10     46.55 o 
   8   3   7       52.04       97.30     57.81 o 
   9   3   7      247.08      228.20     47.69 o 
  10   3   7        1.21       15.02     48.58 o 
  11   3   7    14768.12    14849.86    235.49 o 
  12   3   7     6245.27     6516.90    148.04 o 
  13   3   7        0.29        3.68     71.01 o 
  14   3   7        2.44       53.23     64.87 o 
  15   3   7      189.82      247.43     67.14 o 
  16   3   7      122.14      172.87     66.16 o 
  17   3   7    11190.08    11555.39    269.92 o 
  18   3   7      836.62      986.04    115.18 o 
  19   3   7       13.59      115.00    115.10 o 
  20   3   7       19.35       -7.61    118.20 o 
  21   3   7       37.59     -183.47    224.42 o 
   1   4   7    33755.00    33295.45    389.05 o 
   2   4   7    14223.31    14105.12    167.36 o 
   3   4   7     3384.96     3371.92     68.46 o 
   4   4   7     8952.36     8938.74    123.36 o 
   5   4   7    31029.24    31387.88    355.48 o 
   6   4   7     9082.90     9394.95    138.38 o 
   7   4   7    18333.43    18590.67    283.76 o 
   8   4   7    12273.80    12549.14    202.29 o 
   9   4   7     1104.72     1174.59     62.53 o 
  10   4   7     3395.06     3411.88     92.31 o 
  11   4   7    14979.08    15531.83    249.37 o 
  12   4   7    17520.50    17753.37    315.68 o 
  13   4   7     4791.92     4900.92    108.24 o 
  14   4   7     5982.42     6167.48    135.88 o 
  15   4   7       29.12      142.81     71.04 o 
  16   4   7     1032.48     1278.36     86.77 o 
  17   4   7     3778.85     3617.13    183.56 o 
  18   4   7    12540.07    12603.63    403.34 o 
  19   4   7      438.38      542.10    109.25 o 
  20   4   7     1678.20     1782.61    130.44 o 
   0   5   7    76125.06    77594.13   2453.72 o 
   1   5   7    15373.60    15363.60    389.84 o 
   2   5   7     1133.16     1072.20     54.47 o 
   3   5   7       39.25       99.01     44.20 o 
   4   5   7       37.62      119.37     56.72 o 
   5   5   7     8384.23     8859.05    206.07 o 
   6   5   7    56920.09    58930.21    957.23 o 
   7   5   7    13445.66    13935.35    231.55 o 
   8   5   7     1188.40     1315.94     71.03 o 
   9   5   7      271.54      393.19     59.28 o 
  10   5   7      750.17      961.27     78.03 o 
  11   5   7     1604.79     1668.97     97.50 o 
  12   5   7    24223.69    24642.28    450.99 o 
  13   5   7     6246.78     6069.24    147.43 o 
  14   5   7      252.79      112.14     70.44 o 
  15   5   7      458.10      644.26     81.52 o 
  16   5   7     1831.88     2011.79    141.35 o 
  17   5   7        5.77      -85.07    106.53 o 
  18   5   7     5967.49     6095.87    185.25 o 
  19   5   7     1569.30     1412.87    146.22 o 
  20   5   7        3.04       87.57    220.43 o 
   1   6   7     7096.86     7069.77    180.94 o 
   2   6   7     1914.67     1935.68     68.36 o 
   3   6   7      468.11      584.30     73.41 o 
   4   6   7     5350.96     5537.49    165.19 o 
   5   6   7    13455.38    13700.08    415.48 o 
   6   6   7      403.09      477.71     64.68 o 
   7   6   7     1144.33     1351.13     95.89 o 
   8   6   7        1.61       30.90     72.13 o 
   9   6   7      103.43      120.71     63.69 o 
  10   6   7     4970.93     4930.22    149.18 o 
  11   6   7    12382.65    12141.35    287.28 o 
  12   6   7      689.32      850.65     91.29 o 
  13   6   7       27.90       -8.91     79.30 o 
  14   6   7      685.60      730.91     86.96 o 
  15   6   7        4.21       78.25    103.70 o 
  16   6   7     2072.79     2121.13    124.20 o 
  17   6   7     6363.02     6220.14    280.85 o 
  18   6   7      373.95      384.32    126.05 o 
   0   7   7    46295.00    49877.81    983.48 o 
   1   7   7     8018.24     8697.31    279.42 o 
   2   7   7      585.04      573.88     63.48 o 
   3   7   7       86.92      -17.16     61.03 o 
   4   7   7      133.43      188.16     74.71 o 
   5   7   7    14172.12    15101.07    581.03 o 
   6   7   7    33221.91    35458.34    855.09 o 
   7   7   7     2479.95     2664.11    109.98 o 
   8   7   7      359.04      426.39     80.35 o 
   9   7   7      470.49      681.17     87.47 o 
  10   7   7      132.04      248.86     73.36 o 
  11   7   7    14495.63    14765.96    456.92 o 
  12   7   7    11933.91    11876.17    220.32 o 
  13   7   7      397.45      389.10     90.97 o 
  14   7   7       36.78      -45.15    105.47 o 
  15   7   7      466.62      507.29    108.28 o 
  16   7   7      742.38      819.36    117.49 o 
  17   7   7     9049.22     8660.80    218.62 o 
   1   8   7     7357.10     7860.92    167.72 o 
   2   8   7     2382.39     2514.99    105.67 o 
   3   8   7      777.47      921.43     98.10 o 
   4   8   7     2918.31     3209.44    163.65 o 
   5   8   7     8658.48     9172.90    303.34 o 
   6   8   7      336.79      366.65     84.66 o 
   7   8   7     2926.34     2956.51    154.56 o 
   8   8   7      937.81     1058.61     97.14 o 
   9   8   7      215.87      150.64     90.10 o 
  10   8   7     2030.60     2017.08    107.82 o 
  11   8   7     5389.88     5504.04    239.40 o 
  12   8   7      600.44      561.61    112.45 o 
  13   8   7      332.57      409.40    115.30 o 
  14   8   7      106.13      152.59    123.77 o 
  15   8   7        1.31     -108.92    235.53 o 
   0   9   7    82373.51    85968.00   2865.72 o 
   1   9   7    15591.77    15883.69    344.85 o 
   2   9   7      954.84     1220.55    119.61 o 
   3   9   7       31.90      217.80    119.96 o 
   4   9   7      113.95      248.82     96.37 o 
   5   9   7    12871.42    13046.97    470.61 o 
   6   9   7    63203.22    62775.48   1782.51 o 
   7   9   7    10893.07    11346.59    431.49 o 
   8   9   7      774.49      889.71    113.49 o 
   9   9   7      220.36      138.41     98.67 o 
  10   9   7      331.87      539.19    205.87 o 
  11   9   7     6070.65     5704.44    232.42 o 
  12   9   7    28698.46    27603.62   1490.87 o 
  13   9   7     4369.28     4039.30    430.61 o 
   1  10   7     2061.34     2877.36    124.47 o 
   2  10   7      763.35      957.96    140.74 o 
   3  10   7       94.84      -82.54    122.73 o 
   4  10   7      982.20     1121.53    125.74 o 
   5  10   7     3391.08     3582.11    152.79 o 
   6  10   7      225.60      235.13    125.34 o 
   7  10   7      448.89      533.95    110.76 o 
   8  10   7      235.05      312.91    133.91 o 
   9  10   7        3.51     -154.50    153.78 o 
  10  10   7      647.48      994.17    226.68 o 
   0  11   7    23148.04    24587.54   1037.01 o 
   1  11   7     4066.06     4390.14    478.70 o 
   2  11   7      232.19       93.38    220.28 o 
   3  11   7       31.53      282.58    208.68 o 
   4  11   7       49.94      174.67    497.73 o 
   0   0   8   143103.86   140829.45   3133.66 o 
   1   0   8    72261.98    70588.13   1124.70 o 
   2   0   8     7337.76     7257.05    148.70 o 
   3   0   8        1.62      105.67     61.56 o 
   4   0   8     5531.21     5421.89    125.77 o 
   5   0   8    42563.27    41434.70    743.00 o 
   6   0   8   101815.79    95232.52   2020.47 o 
   7   0   8    67504.73    66579.95   1606.35 o 
   8   0   8     4636.59     4601.82    150.20 o 
   9   0   8        6.58      101.50     76.21 o 
  10   0   8     1590.12     1783.27    105.50 o 
  11   0   8    14112.05    13859.54    550.64 o 
  12   0   8    36299.19    34507.20   2025.54 o 
  13   0   8    35368.85    34472.79   2016.01 o 
  14   0   8     1624.47     1549.09    115.04 o 
  15   0   8        2.14     -103.82     89.65 o 
  16   0   8       42.80       75.34     97.45 o 
  17   0   8     2685.60     2420.79    140.82 o 
  18   0   8     5604.68     5690.84    265.16 o 
  19   0   8    10306.39    11000.36    706.42 o 
  20   0   8      375.06      503.01    172.83 o 
  21   0   8        0.12     -100.47    264.32 o 
   1   1   8     4334.16     4250.00     75.46 o 
   2   1   8     3645.92     3703.56     70.25 o 
   3   1   8       11.49       -3.65     39.33 o 
   4   1   8     2586.54     2542.85     68.97 o 
   5   1   8     2394.00     2376.42     60.67 o 
   6   1   8      188.66      209.06     47.95 o 
   7   1   8     4443.10     4472.13    112.21 o 
   8   1   8     2121.04     2147.59    101.74 o 
   9   1   8      139.17      116.21     52.26 o 
  10   1   8      500.82      580.66     68.48 o 
  11   1   8      892.17      920.64     67.42 o 
  12   1   8      422.20      464.75     61.68 o 
  13   1   8     2726.31     2772.29    136.89 o 
  14   1   8      652.98      822.05     78.02 o 
  15   1   8      386.37      304.12     70.22 o 
  16   1   8       20.00      174.03     72.25 o 
  17   1   8      311.26      315.92     87.00 o 
  18   1   8      310.03      223.35     78.54 o 
  19   1   8     1040.67      963.45    115.87 o 
  20   1   8      144.15      233.11    126.46 o 
  21   1   8      407.22      706.70    173.55 o 
   0   2   8     4958.87     4879.25    118.17 o 
   1   2   8     2094.24     2115.15     73.35 o 
   2   2   8     1076.87     1134.65     51.97 o 
   3   2   8     2035.23     1935.38     56.64 o 
   4   2   8      969.68     1092.12     56.55 o 
   5   2   8     1133.90     1209.63     53.43 o 
   6   2   8     3046.92     2984.92     78.36 o 
   7   2   8     2864.20     2889.33     77.60 o 
   8   2   8     4130.01     4121.84     96.01 o 
   9   2   8    10687.77    10489.81    257.31 o 
  10   2   8     6839.09     6540.85    239.91 o 
  11   2   8      632.67      701.67     64.24 o 
  12   2   8      583.23      540.36     62.97 o 
  13   2   8     2548.82     2417.49    142.95 o 
  14   2   8     3064.40     3001.75    128.12 o 
  15   2   8    10666.71    10506.70    357.11 o 
  16   2   8     8472.59     8106.49    224.41 o 
  17   2   8      420.56      521.62     84.35 o 
  18   2   8        2.18      -51.36    114.32 o 
  19   2   8     1485.57     1450.32    114.37 o 
  20   2   8      956.85      768.81    150.07 o 
  21   2   8     4680.88     4665.31    749.14 o 
   1   3   8      502.23      546.57     42.97 o 
   2   3   8      177.37      218.78     40.29 o 
   3   3   8       13.57       19.25     45.73 o 
   4   3   8     2637.47     2526.40     83.39 o 
   5   3   8     2323.37     2277.32     90.49 o 
   6   3   8     5648.20     5665.80    115.86 o 
   7   3   8      139.96      184.00     51.15 o 
   8   3   8      224.35      211.65     55.23 o 
   9   3   8       18.17      -95.66     63.77 o 
  10   3   8     5622.92     5594.74    121.32 o 
  11   3   8     2519.47     2498.03     96.66 o 
  12   3   8    11189.23    11050.82    291.14 o 
  13   3   8     1073.94      981.42     73.06 o 
  14   3   8      568.26      548.52     69.35 o 
  15   3   8       16.79       40.36     72.97 o 
  16   3   8     5447.95     5419.50    191.09 o 
  17   3   8     1286.17     1439.47    112.08 o 
  18   3   8     8229.08     8519.61    258.29 o 
  19   3   8     1213.66     1266.09    109.56 o 
  20   3   8      426.64      379.00    220.71 o 
   0   4   8   136135.69   131475.66   2884.20 o 
   1   4   8    70436.40    68670.18    716.79 o 
   2   4   8     6827.60     6711.65     99.96 o 
   3   4   8        9.31       97.24     42.28 o 
   4   4   8     5797.15     5786.52     97.59 o 
   5   4   8    43044.45    43398.79    540.89 o 
   6   4   8    99576.02   100205.65   1128.55 o 
   7   4   8    65747.34    66216.25    756.84 o 
   8   4   8     4020.51     4064.50    104.21 o 
   9   4   8       54.91      168.75     64.48 o 
  10   4   8     2157.70     2243.23     81.09 o 
  11   4   8    15416.16    15899.82    353.20 o 
  12   4   8    39533.51    39441.79    667.79 o 
  13   4   8    36386.28    36516.90    581.02 o 
  14   4   8     1316.55     1337.41     87.20 o 
  15   4   8       71.09      231.31    127.17 o 
  16   4   8      190.41      146.22     77.56 o 
  17   4   8     3438.62     3454.77    141.98 o 
  18   4   8     8259.06     8360.85    352.75 o 
  19   4   8    12335.30    12394.36    323.20 o 
   1   5   8     8781.67     8866.29    253.18 o 
   2   5   8     6964.27     7181.84    158.39 o 
   3   5   8       61.24       63.63     48.19 o 
   4   5   8     6987.04     7421.68    128.13 o 
   5   5   8     6210.69     6763.54    184.36 o 
   6   5   8      239.36      338.45     95.63 o 
   7   5   8     7348.45     7692.46    145.42 o 
   8   5   8     3343.60     3459.07     95.08 o 
   9   5   8      484.95      607.58     68.17 o 
  10   5   8     2883.22     3047.62    115.68 o 
  11   5   8     2655.84     2677.31     98.72 o 
  12   5   8      339.89      466.06     76.86 o 
  13   5   8     3786.58     3876.00    113.55 o 
  14   5   8      903.18     1054.64     89.21 o 
  15   5   8     1223.13     1200.30     93.80 o 
  16   5   8      196.39      281.78     85.85 o 
  17   5   8      700.99      860.59    106.76 o 
  18   5   8      111.79      305.61    136.76 o 
  19   5   8     1317.20     1436.70    369.60 o 
   0   6   8     1912.02     2232.84    118.62 o 
   1   6   8     1083.34     1139.21     64.82 o 
   2   6   8        0.75       73.54     52.63 o 
   3   6   8      708.14      742.57     59.45 o 
   4   6   8     1386.18     1395.63     80.67 o 
   5   6   8      922.54      958.71     80.93 o 
   6   6   8     1727.72     1673.09     83.76 o 
   7   6   8      585.62      691.15     69.79 o 
   8   6   8      567.11      713.35     78.24 o 
   9   6   8     3848.80     4055.96    169.74 o 
  10   6   8     3783.62     3652.28    116.68 o 
  11   6   8      349.18      291.35     82.16 o 
  12   6   8     1231.38     1249.48     95.87 o 
  13   6   8      122.41       72.40    110.24 o 
  14   6   8      697.22      689.92     93.80 o 
  15   6   8     3966.41     3943.58    196.35 o 
  16   6   8     3558.36     3699.99    222.41 o 
  17   6   8       38.67      184.30    121.64 o 
   1   7   8     2392.14     2468.37     99.20 o 
   2   7   8     1656.68     1824.79     85.84 o 
   3   7   8       24.82        3.06     82.16 o 
   4   7   8     5252.29     5764.51    320.69 o 
   5   7   8     4279.28     4434.83    212.00 o 
   6   7   8     5429.35     5434.70    212.45 o 
   7   7   8      286.10      188.51     87.60 o 
   8   7   8       70.50       22.61     96.32 o 
   9   7   8      122.15       75.24     92.37 o 
  10   7   8     6967.22     7091.19    167.42 o 
  11   7   8     3332.69     3441.82    127.41 o 
  12   7   8    10732.59    10910.89    294.59 o 
  13   7   8      100.90       78.94     93.79 o 
  14   7   8       84.45       59.48    103.92 o 
  15   7   8      263.74      157.84    110.56 o 
  16   7   8     4889.01     4992.29    242.28 o 
   0   8   8     8962.46     9377.65    263.81 o 
   1   8   8     4711.08     5106.83    210.64 o 
   2   8   8      342.00      230.63     92.44 o 
   3   8   8       88.75       12.73    118.67 o 
   4   8   8      775.41      725.18     94.21 o 
   5   8   8     2465.94     2738.17    202.69 o 
   6   8   8     6442.89     6650.01    193.35 o 
   7   8   8     4543.39     4674.69    280.56 o 
   8   8   8       74.83       93.54     95.47 o 
   9   8   8      507.98      551.76     83.71 o 
  10   8   8      887.88      898.89     89.58 o 
  11   8   8      568.49      766.62    109.32 o 
  12   8   8     2282.91     2179.28    196.01 o 
  13   8   8     2231.23     2085.39    141.39 o 
  14   8   8       13.35     -218.18    218.50 o 
   1   9   8     9104.18     9402.23    197.11 o 
   2   9   8     7364.12     7916.55    198.05 o 
   3   9   8       47.11       59.58    127.29 o 
   4   9   8     9271.16    10211.45    283.98 o 
   5   9   8     8373.65     8505.32    382.93 o 
   6   9   8     1154.64     1296.81    111.07 o 
   7   9   8     5907.71     6266.37    261.92 o 
   8   9   8     2977.09     3009.19    216.28 o 
   9   9   8      362.81      230.50    103.83 o 
  10   9   8     5881.62     5479.34    169.71 o 
  11   9   8     4808.96     4160.80    287.43 o 
   0  10   8     8962.23     9319.58    399.38 o 
   1  10   8     4533.47     4612.74    171.27 o 
   2  10   8      392.13      163.76    109.99 o 
   3  10   8       73.84       87.57    110.93 o 
   4  10   8      953.11      953.60    141.15 o 
   5  10   8     3234.62     3268.79    200.33 o 
   6  10   8     6843.97     7037.51    209.76 o 
   7  10   8     3667.70     3823.74    277.04 o 
   1   0   9       12.77      -26.82     61.79 o 
   2   0   9     1876.01     1863.12     80.87 o 
   3   0   9    22727.14    22614.72    394.41 o 
   4   0   9     2268.42     2182.12     87.09 o 
   5   0   9     1280.85     1186.13     94.43 o 
   6   0   9     1180.80     1244.70    148.28 o 
   7   0   9     3221.71     3096.75    168.72 o 
   8   0   9     2059.96     2191.83    167.68 o 
   9   0   9    11730.94    11419.75    467.89 o 
  10   0   9     2630.20     2566.17    206.65 o 
  11   0   9     1759.32     1545.29    114.44 o 
  12   0   9     2022.37     1800.14    121.18 o 
  13   0   9     7567.97     7322.99    353.84 o 
  14   0   9     2406.50     2458.63    135.63 o 
  15   0   9     3090.89     2978.97    199.18 o 
  16   0   9     2113.47     1893.76    194.36 o 
  17   0   9      725.78      762.31    123.32 o 
  18   0   9     1079.94     1185.22    133.62 o 
  19   0   9     6428.27     6206.75    399.09 o 
  20   0   9     2082.60     2275.65    358.66 o 
   0   1   9     1579.84     1531.76     80.16 o 
   1   1   9     1405.27     1471.04     55.40 o 
   2   1   9    10411.79    10486.63    143.81 o 
   3   1   9      242.75      380.02     42.26 o 
   4   1   9     4035.10     4141.11     81.91 o 
   5   1   9      302.30      275.97     44.48 o 
   6   1   9     1066.61     1187.41     60.13 o 
   7   1   9     2700.74     2631.40     84.26 o 
   8   1   9    11401.50    11198.62    346.73 o 
   9   1   9     1380.21     1306.59     72.30 o 
  10   1   9      340.70      321.12     62.59 o 
  11   1   9        6.90       57.38     66.25 o 
  12   1   9      298.30      307.76     62.94 o 
  13   1   9     2768.31     2728.31    100.63 o 
  14   1   9     6245.33     6129.15    260.40 o 
  15   1   9     1550.08     1408.89    123.65 o 
  16   1   9       92.83      116.12    104.64 o 
  17   1   9       14.11       -7.81     78.88 o 
  18   1   9       19.62       57.33    121.51 o 
  19   1   9     1740.33     1501.84    136.15 o 
  20   1   9     1795.49     1855.39    145.58 o 
   1   2   9      157.79      273.86     50.52 o 
   2   2   9    11390.06    11494.95    157.15 o 
   3   2   9   206529.72   200511.83   2224.26 o 
   4   2   9    21109.50    20765.88    268.38 o 
   5   2   9      152.27      163.81     53.38 o 
   6   2   9       25.43       13.49     56.55 o 
   7   2   9        0.72       -1.08     56.44 o 
   8   2   9     2050.98     2132.00     82.05 o 
   9   2   9   111748.93   108885.05   2269.10 o 
  10   2   9    18507.63    18405.39    550.10 o 
  11   2   9        0.26       25.48     62.11 o 
  12   2   9       54.86      -63.52     62.39 o 
  13   2   9      239.59      200.34     68.32 o 
  14   2   9        2.00      165.69     74.63 o 
  15   2   9    32851.88    33130.83   1023.07 o 
  16   2   9     8617.93     8248.83    254.84 o 
  17   2   9      103.94       43.78     81.03 o 
  18   2   9       52.25      114.67    104.61 o 
  19   2   9      432.02      521.08    133.78 o 
  20   2   9      217.06      331.46    134.86 o 
   0   3   9      557.58      830.38     70.53 o 
   1   3   9      566.62      570.59     48.71 o 
   2   3   9     2395.26     2288.38     66.86 o 
   3   3   9      130.30      170.64     57.08 o 
   4   3   9     6161.85     5930.34    137.93 o 
   5   3   9      426.06      352.40     65.44 o 
   6   3   9      830.17      857.09     72.39 o 
   7   3   9      200.77      323.78     59.48 o 
   8   3   9      214.77      193.72     62.49 o 
   9   3   9      686.84      681.82     69.81 o 
  10   3   9     6909.64     6807.14    178.06 o 
  11   3   9      134.48      126.36     66.66 o 
  12   3   9     1477.45     1384.11     85.45 o 
  13   3   9        8.03      -23.20     69.86 o 
  14   3   9       41.90      177.67     77.24 o 
  15   3   9      678.93      785.80     82.78 o 
  16   3   9     4344.09     4138.99    158.52 o 
  17   3   9       31.22      -87.38     98.88 o 
  18   3   9     1696.88     1719.73    260.80 o 
  19   3   9      200.30      108.18    141.43 o 
   1   4   9       35.86       32.85     49.49 o 
   2   4   9      277.90      254.57     52.26 o 
   3   4   9     5116.91     5179.52    127.43 o 
   4   4   9     1084.88     1112.33     81.73 o 
   5   4   9      907.82      927.94    103.40 o 
   6   4   9      845.75     1002.07     69.95 o 
   7   4   9     2580.92     2512.99     84.36 o 
   8   4   9      105.12      122.01     70.63 o 
   9   4   9     2614.60     2567.66    150.64 o 
  10   4   9     2292.12     2327.45     96.59 o 
  11   4   9     1576.06     1684.64     89.19 o 
  12   4   9     1486.53     1452.15     88.19 o 
  13   4   9     5662.46     5632.38    179.00 o 
  14   4   9      118.01      204.96    102.40 o 
  15   4   9      660.38      702.42     96.04 o 
  16   4   9     2645.69     2557.57    159.31 o 
  17   4   9      896.60      882.98    146.58 o 
  18   4   9      828.22      969.18    283.81 o 
   0   5   9      925.38     1038.86    169.14 o 
   1   5   9     1307.26     1436.04     95.71 o 
   2   5   9     7370.89     7606.50    137.09 o 
   3   5   9     1285.36     1407.28     72.81 o 
   4   5   9     3286.02     3387.46    107.50 o 
   5   5   9       31.01        9.71     69.27 o 
   6   5   9      692.63      875.27     75.44 o 
   7   5   9     3213.09     3467.93    129.56 o 
   8   5   9     6876.52     7233.84    151.24 o 
   9   5   9     7256.64     7087.74    237.33 o 
  10   5   9      309.31      304.83     90.24 o 
  11   5   9      336.95      660.81    110.75 o 
  12   5   9      260.61      268.40     87.66 o 
  13   5   9     2967.87     3075.18    130.22 o 
  14   5   9     2938.23     3062.56    155.01 o 
  15   5   9     8064.64     8000.10    293.66 o 
  16   5   9      198.34      130.03    109.54 o 
  17   5   9      565.54      722.84    150.50 o 
   1   6   9       53.02       70.83     71.35 o 
   2   6   9     3657.31     3637.12    182.30 o 
   3   6   9    65740.45    69056.75   2366.99 o 
   4   6   9     5821.24     6244.46    204.27 o 
   5   6   9        0.61      -57.46     75.09 o 
   6   6   9       10.69      -69.74     78.22 o 
   7   6   9       57.81      150.21    113.28 o 
   8   6   9      854.25     1024.78    122.24 o 
   9   6   9    36458.64    37490.48   1227.51 o 
  10   6   9     4374.20     4483.83    147.61 o 
  11   6   9       61.57       86.84    103.85 o 
  12   6   9       14.69       32.15    106.89 o 
  13   6   9       14.14       -2.42     92.53 o 
  14   6   9       15.46      -38.96    126.77 o 
  15   6   9    10977.91    11220.50    388.04 o 
  16   6   9     1585.86     1375.17    186.38 o 
   0   7   9      292.25      321.52    119.08 o 
   1   7   9      499.43      614.74     99.42 o 
   2   7   9     1606.77     1727.37    114.13 o 
   3   7   9      606.05      685.99    101.49 o 
   4   7   9     3936.93     4152.61    171.16 o 
   5   7   9       97.55       13.24     81.51 o 
   6   7   9      491.04      554.18     90.88 o 
   7   7   9      459.89      593.84    109.99 o 
   8   7   9      120.62      164.25     96.33 o 
   9   7   9     3379.51     3381.60    123.30 o 
  10   7   9     4197.98     4380.91    165.02 o 
  11   7   9       13.95      151.02     99.20 o 
  12   7   9      954.49      864.12    105.41 o 
  13   7   9       52.31      105.11    114.19 o 
  14   7   9       52.74      -73.54    160.10 o 
   1   8   9       55.84      -24.49    124.47 o 
   2   8   9       47.42     -106.03     98.28 o 
   3   8   9     2223.29     2326.21    129.10 o 
   4   8   9      462.76      515.96     87.75 o 
   5   8   9       59.27      110.52     88.10 o 
   6   8   9       92.71      160.21    110.05 o 
   7   8   9      566.14      723.71    101.76 o 
   8   8   9      185.71      291.81     99.92 o 
   9   8   9     1367.14     1830.21    169.29 o 
  10   8   9      529.22      334.19    114.62 o 
  11   8   9      186.46      149.78    116.09 o 
  12   8   9      158.81       53.58    160.82 o 
   0   9   9     2107.94     2016.89    211.76 o 
   1   9   9     2521.66     2699.88    169.88 o 
   2   9   9    14051.60    15013.07    581.89 o 
   3   9   9      963.97     1654.14    250.66 o 
   4   9   9     9319.72    10164.81    380.86 o 
   5   9   9      512.07      552.37    113.55 o 
   6   9   9     1848.20     1764.25    125.60 o 
   7   9   9     4110.20     4155.60    285.77 o 
   8   9   9    11506.34    11789.64    460.57 o 
   9   9   9     5499.74     5269.59    271.36 o 
   1  10   9        4.06       46.89    169.39 o 
   2  10   9      160.44      258.04    201.46 o 
   3  10   9     3648.06     3830.66    352.98 o 
   4  10   9      201.45      353.84    211.85 o 
   0   0  10      133.32      184.62     87.96 o 
   1   0  10     4523.42     4354.26    121.42 o 
   2   0  10     3164.24     2797.14     98.23 o 
   3   0  10      818.75      822.77    133.66 o 
   4   0  10        2.26      -44.31     62.34 o 
   5   0  10      103.61      114.26     83.69 o 
   6   0  10      110.15        8.14     84.74 o 
   7   0  10    15077.48    14334.49    338.75 o 
   8   0  10     8799.17     8667.56    441.41 o 
   9   0  10     4508.90     4306.93    346.39 o 
  10   0  10     1815.59     1576.23    138.13 o 
  11   0  10     3602.28     3388.65    185.68 o 
  12   0  10       58.18       86.98     94.77 o 
  13   0  10    15723.23    15031.49    908.88 o 
  14   0  10     8519.61     8652.62    281.07 o 
  15   0  10     4803.88     4751.58    356.87 o 
  16   0  10     2583.89     2632.65    268.90 o 
  17   0  10     4369.03     4220.69    337.66 o 
  18   0  10       12.62       74.70    234.72 o 
  19   0  10     8059.33     7112.54    389.73 o 
   1   1  10     1255.91     1292.89     63.24 o 
   2   1  10     4907.59     5115.51    108.61 o 
   3   1  10     5625.13     5553.85     96.08 o 
   4   1  10     8621.20     8810.62    159.74 o 
   5   1  10     1174.51     1265.10     66.51 o 
   6   1  10      443.15      420.66     63.80 o 
   7   1  10      934.71     1002.06     74.68 o 
   8   1  10      641.44      705.58     69.91 o 
   9   1  10     3798.08     3751.58    108.13 o 
  10   1  10     6651.69     6520.50    164.55 o 
  11   1  10      757.94      815.12    113.20 o 
  12   1  10      784.02      778.80    107.00 o 
  13   1  10      485.23      460.52     76.56 o 
  14   1  10      137.91       93.61     78.87 o 
  15   1  10     1812.36     1833.13    161.93 o 
  16   1  10     2629.70     2270.19    104.83 o 
  17   1  10      334.89      433.43     93.90 o 
  18   1  10      411.32      331.68     92.49 o 
  19   1  10      159.42       23.78    299.11 o 
   0   2  10       90.92      167.03     81.21 o 
   1   2  10     1073.12     1113.26     56.62 o 
   2   2  10      875.97      824.36     57.18 o 
   3   2  10      819.06      870.37     62.22 o 
   4   2  10     1157.77     1281.67     76.89 o 
   5   2  10     2343.72     2276.75     82.20 o 
   6   2  10      270.98      249.12     64.74 o 
   7   2  10      165.06      270.09    105.22 o 
   8   2  10      105.70      131.21     67.07 o 
   9   2  10     4292.32     4422.18    192.94 o 
  10   2  10      587.44      751.04    164.65 o 
  11   2  10     2066.16     2173.33     94.64 o 
  12   2  10      850.18      832.14     76.71 o 
  13   2  10        7.90      -45.78     83.94 o 
  14   2  10      137.15      118.09     74.91 o 
  15   2  10     4137.36     3711.49    123.83 o 
  16   2  10      121.48      222.65     91.79 o 
  17   2  10      726.80      659.60     93.93 o 
  18   2  10     1172.99     1248.98    197.57 o 
   1   3  10     5781.99     5569.70    115.49 o 
   2   3  10    30261.55    29789.44    506.55 o 
   3   3  10    29460.11    28707.33    365.55 o 
   4   3  10    28771.13    28652.15    440.73 o 
   5   3  10     4533.04     4486.78    127.62 o 
   6   3  10      108.23      147.81     75.03 o 
   7   3  10     3575.62     3492.05    115.98 o 
   8   3  10    17285.60    16702.96    370.12 o 
   9   3  10    16971.59    16627.90    328.57 o 
  10   3  10    14787.18    14727.33    387.78 o 
  11   3  10     1613.55     1616.98     90.77 o 
  12   3  10      171.12      267.55     76.22 o 
  13   3  10     1043.61     1149.25     87.41 o 
  14   3  10     5383.69     5311.13    219.73 o 
  15   3  10     5730.66     5913.33    309.11 o 
  16   3  10     3822.24     3900.45    131.83 o 
  17   3  10      174.55      283.16     98.20 o 
  18   3  10       64.38       -2.75    119.68 o 
   0   4  10        2.54      -82.62     81.64 o 
   1   4  10       99.40      150.05     54.99 o 
   2   4  10      102.17      182.03     60.52 o 
   3   4  10      314.08      276.80     68.63 o 
   4   4  10      984.06     1021.44     89.09 o 
   5   4  10     1948.02     2092.99     99.96 o 
   6   4  10        2.31      -40.51     77.38 o 
   7   4  10     2456.82     2498.53    100.45 o 
   8   4  10     1633.12     1607.54    108.19 o 
   9   4  10     1725.92     1872.30    125.21 o 
  10   4  10     2902.91     2930.02    107.29 o 
  11   4  10     5300.77     5120.03    234.44 o 
  12   4  10        5.44       67.54     82.21 o 
  13   4  10     3305.21     3273.37    129.89 o 
  14   4  10     2144.63     2183.22    140.73 o 
  15   4  10     1790.75     1802.18    280.58 o 
  16   4  10     2554.45     2441.67    285.43 o 
  17   4  10     4887.75     4494.63    361.02 o 
   1   5  10      289.96      336.00     69.83 o 
   2   5  10     3151.42     3112.79    118.54 o 
   3   5  10     2413.49     2285.21     99.54 o 
   4   5  10     1143.69     1438.38    113.59 o 
   5   5  10      366.24      295.50     77.14 o 
   6   5  10      972.13     1089.48     91.08 o 
   7   5  10        0.50      212.42    125.35 o 
   8   5  10     5134.93     5130.78    186.13 o 
   9   5  10      928.46      874.83     88.93 o 
  10   5  10      359.75      198.24    115.79 o 
  11   5  10       81.13       82.15     84.34 o 
  12   5  10     1892.57     1718.32    112.23 o 
  13   5  10      320.79       89.53     93.52 o 
  14   5  10     4673.28     4649.44    272.84 o 
  15   5  10       69.40        1.05     95.28 o 
  16   5  10      221.39      132.07    177.90 o 
   0   6  10        7.04     -120.79    103.93 o 
   1   6  10       60.56       -3.24     72.42 o 
   2   6  10       93.11      106.37     85.88 o 
   3   6  10      203.65      223.90     81.59 o 
   4   6  10       35.31       57.21     78.63 o 
   5   6  10       49.12      -82.82     81.47 o 
   6   6  10       61.56       72.31     81.39 o 
   7   6  10       45.08      114.20     86.32 o 
   8   6  10       32.83      121.58    132.11 o 
   9   6  10     1087.89     1132.92    108.79 o 
  10   6  10        9.46       53.41    104.78 o 
  11   6  10       10.36       71.78     96.26 o 
  12   6  10      314.76       82.39    103.34 o 
  13   6  10       38.18       82.21    115.90 o 
  14   6  10       14.17      303.21    210.14 o 
   1   7  10     7560.65     8722.56    387.48 o 
   2   7  10    41113.17    48087.79   1984.49 o 
   3   7  10    39288.51    45236.52   1786.93 o 
   4   7  10    38851.60    44685.13   2014.10 o 
   5   7  10     6669.60     7541.22    447.01 o 
   6   7  10       10.49       89.05    104.76 o 
   7   7  10     3823.88     4250.69    262.34 o 
   8   7  10    25523.41    28063.33   1091.51 o 
   9   7  10    22469.21    23576.22    770.20 o 
  10   7  10    21598.98    21628.16    485.97 o 
  11   7  10     2692.33     2600.33    143.50 o 
  12   7  10       43.16      -62.04    131.20 o 
  13   7  10      618.00      990.37    402.59 o 
   0   8  10      196.82      263.24    225.27 o 
   1   8  10     3047.10     3413.55    295.16 o 
   2   8  10     1831.80     2120.88    145.80 o 
   3   8  10       22.03      308.15    142.27 o 
   4   8  10      451.67      632.81    133.47 o 
   5   8  10      903.62     1121.83    140.46 o 
   6   8  10      184.65      207.23    135.38 o 
   7   8  10     4546.01     4914.04    177.73 o 
   8   8  10     2486.30     2982.75    216.25 o 
   9   8  10      132.97      -59.79    163.60 o 
  10   8  10        1.05       89.38    202.99 o 
   1   9  10      382.30      391.59    124.00 o 
   2   9  10     3752.63     4106.26    178.54 o 
   3   9  10     2656.22     2816.14    387.89 o 
   4   9  10     1307.16     1698.14    185.64 o 
   5   9  10      315.63      539.70    185.49 o 
   6   9  10      506.16      185.50    287.52 o 
   1   0  11    56305.57    53001.21    866.67 o 
   2   0  11     1448.59     1430.51     94.72 o 
   3   0  11    12345.85    12370.52    229.01 o 
   4   0  11     1459.87     1605.12    149.91 o 
   5   0  11    36849.55    35825.21    810.50 o 
   6   0  11      117.36       43.24     96.69 o 
   7   0  11    46394.46    45087.55    940.46 o 
   8   0  11      447.55      377.14    105.23 o 
   9   0  11    10199.60    10173.69    426.19 o 
  10   0  11      351.31      549.36    109.75 o 
  11   0  11    12351.47    12070.89    557.83 o 
  12   0  11      255.67      386.28    145.25 o 
  13   0  11    21524.25    20800.11    765.74 o 
  14   0  11       13.30       77.28    123.06 o 
  15   0  11     6582.37     6192.40    352.67 o 
  16   0  11       29.17      162.60    129.29 o 
  17   0  11     1780.35     2104.01    231.89 o 
   0   1  11    22017.50    22441.00    396.89 o 
   1   1  11      257.21      446.41     64.63 o 
   2   1  11      136.84      121.28     53.01 o 
   3   1  11       10.98       60.12     52.83 o 
   4   1  11      566.48      501.20     63.73 o 
   5   1  11       56.32        8.94     64.30 o 
   6   1  11    16206.79    16391.40    493.37 o 
   7   1  11      393.52      493.59     90.63 o 
   8   1  11     1324.67     1316.34     84.74 o 
   9   1  11       64.11      189.50    128.17 o 
  10   1  11     2169.58     2156.87    123.70 o 
  11   1  11        0.58       61.97     97.28 o 
  12   1  11     6235.83     6307.90    341.64 o 
  13   1  11      256.78       45.08    125.60 o 
  14   1  11     1481.29     1484.56     98.35 o 
  15   1  11       78.22       40.68    121.74 o 
  16   1  11     2136.67     1919.69    187.42 o 
  17   1  11        1.49       42.25    119.49 o 
   1   2  11    22599.09    22689.35    284.89 o 
   2   2  11      498.46      657.50     61.34 o 
   3   2  11     4864.61     4997.92    108.87 o 
   4   2  11     1322.12     1534.71     98.76 o 
   5   2  11    15208.11    15553.75    233.83 o 
   6   2  11     3657.54     3794.81    141.36 o 
   7   2  11    17307.79    17244.15    524.18 o 
   8   2  11      127.50      291.02     89.12 o 
   9   2  11     4363.38     4200.81    158.67 o 
  10   2  11     2013.08     1917.42    164.01 o 
  11   2  11     4787.43     4618.22    262.56 o 
  12   2  11     7342.38     6787.24    177.04 o 
  13   2  11     7001.56     6701.49    225.55 o 
  14   2  11       37.92       65.47     89.38 o 
  15   2  11     3086.37     3227.10    156.05 o 
  16   2  11     1796.51     1771.55    162.57 o 
  17   2  11      491.16      467.75    176.21 o 
   0   3  11    12781.63    12521.86    328.90 o 
   1   3  11       38.03      121.39     72.96 o 
   2   3  11      145.88      231.01     68.85 o 
   3   3  11       56.59       95.45     65.22 o 
   4   3  11      664.25      792.64     76.22 o 
   5   3  11      628.42      682.61     75.80 o 
   6   3  11     9841.94     9615.47    199.69 o 
   7   3  11      287.65      396.91     75.92 o 
   8   3  11     1390.96     1563.26    139.79 o 
   9   3  11      286.13      231.56     82.11 o 
  10   3  11     2632.07     2494.07    136.96 o 
  11   3  11      784.96      735.21    141.09 o 
  12   3  11     4462.16     3935.54    159.00 o 
  13   3  11      860.47      839.93    155.49 o 
  14   3  11     1518.99     1729.04    117.80 o 
  15   3  11      248.97      277.95     91.26 o 
  16   3  11     2640.60     2679.88    360.59 o 
   1   4  11    18009.71    17181.75    352.60 o 
   2   4  11      524.00      660.11     90.33 o 
   3   4  11     3858.34     3598.01    127.86 o 
   4   4  11      346.45      357.73     73.65 o 
   5   4  11    10088.17    10143.92    217.83 o 
   6   4  11       16.10       52.08     72.76 o 
   7   4  11    16359.01    16115.63    437.62 o 
   8   4  11      204.46      240.52     79.01 o 
   9   4  11     3166.90     3167.26    115.48 o 
  10   4  11        1.88        6.89    110.84 o 
  11   4  11     2370.97     2496.39    158.49 o 
  12   4  11       51.70       30.30    106.63 o 
  13   4  11     8214.78     8153.08    298.48 o 
  14   4  11       14.11      -91.81    107.93 o 
  15   4  11     1963.66     2184.37    206.09 o 
   0   5  11    49679.78    48374.29   1719.79 o 
   1   5  11      911.88      994.49     86.47 o 
   2   5  11       67.16      122.11     94.25 o 
   3   5  11        2.62      -79.82    107.63 o 
   4   5  11      192.86      246.81    121.85 o 
   5   5  11      102.02       73.56     84.25 o 
   6   5  11    37819.55    37674.51   1287.01 o 
   7   5  11     4022.39     3864.99    146.64 o 
   8   5  11      681.73      819.17    141.17 o 
   9   5  11        8.03      -28.78     86.99 o 
  10   5  11      646.08      673.45     96.52 o 
  11   5  11     1074.40      980.52    117.82 o 
  12   5  11    16623.78    16844.63    886.38 o 
  13   5  11     4905.13     4838.41    178.12 o 
  14   5  11      886.90      683.06    263.43 o 
   1   6  11     3273.00     3511.85    242.60 o 
   2   6  11       64.85       15.31     92.71 o 
   3   6  11      748.56      941.00    123.40 o 
   4   6  11      341.83      309.99    110.21 o 
   5   6  11     2343.77     2384.28    120.06 o 
   6   6  11     1667.85     1863.19    110.14 o 
   7   6  11     2307.68     2249.89    130.62 o 
   8   6  11        3.17      -18.73    101.10 o 
   9   6  11      692.18      719.77    107.92 o 
  10   6  11      748.30      907.49    113.63 o 
  11   6  11      793.25      806.07    124.22 o 
  12   6  11     3419.24     3001.95    186.28 o 
   0   7  11      142.70      -34.01    357.07 o 
   1   7  11       35.06      -28.44    125.08 o 
   2   7  11       78.20     -184.89    123.26 o 
   3   7  11       67.15       35.04    127.98 o 
   4   7  11      553.89      649.48    134.43 o 
   5   7  11      919.56     1049.50    138.13 o 
   6   7  11       99.86      250.69    120.88 o 
   7   7  11     1887.47     2134.22    200.61 o 
   8   7  11      854.11      784.00    116.70 o 
   9   7  11      336.22      325.82    114.41 o 
  10   7  11     2256.78     2116.68    182.81 o 
   1   8  11     2299.60     2725.69    184.25 o 
   2   8  11       37.73       23.77    169.73 o 
   3   8  11      576.42      799.43    144.43 o 
   4   8  11       19.40      -44.68    146.53 o 
   5   8  11     1535.85     2163.62    286.50 o 
   6   8  11       17.50      -53.13    179.76 o 
   7   8  11     2031.75     2402.78    665.53 o 
   0   0  12    12697.72    12789.71    366.01 o 
   1   0  12    29981.93    28914.61    503.51 o 
   2   0  12     8466.61     8313.50    197.01 o 
   3   0  12        3.91       45.77    107.14 o 
   4   0  12     7584.27     7529.98    298.92 o 
   5   0  12    31737.64    31163.58    712.08 o 
   6   0  12    10282.83    10358.55    285.15 o 
   7   0  12    16594.13    15898.30    424.94 o 
   8   0  12     3826.27     3986.95    207.33 o 
   9   0  12        9.11      175.17    115.70 o 
  10   0  12     2874.54     2732.36    160.56 o 
  11   0  12    19762.31    18979.07    812.55 o 
  12   0  12     5598.08     5131.97    226.54 o 
  13   0  12     5487.92     5200.92    239.26 o 
  14   0  12      376.82      218.58    161.94 o 
   1   1  12     3629.49     3722.25     94.87 o 
   2   1  12     8593.90     8743.08    148.82 o 
   3   1  12     2503.54     2641.36     93.10 o 
   4   1  12    10223.33    10636.77    255.12 o 
   5   1  12     3505.27     3544.30    129.49 o 
   6   1  12      425.27      476.79     87.45 o 
   7   1  12     1977.46     2073.11    102.60 o 
   8   1  12     3268.38     3114.63    167.93 o 
   9   1  12     1772.51     1543.69    127.09 o 
  10   1  12     6300.57     5976.98    150.26 o 
  11   1  12     1799.19     1702.20    114.16 o 
  12   1  12      787.24      857.38     92.61 o 
  13   1  12      527.77      398.03     98.23 o 
  14   1  12      303.34       56.55     92.08 o 
  15   1  12      889.03      962.92    176.72 o 
   0   2  12     2210.51     2153.06    115.91 o 
   1   2  12     4229.89     4139.15    103.33 o 
   2   2  12      720.02      898.00     86.84 o 
   3   2  12       33.96       86.36     91.81 o 
   4   2  12     2445.84     2422.09     97.07 o 
   5   2  12    11466.56    11201.64    301.83 o 
   6   2  12     1292.29     1347.76    116.15 o 
   7   2  12      261.62      309.12     93.19 o 
   8   2  12       33.73       63.15     86.25 o 
   9   2  12      190.52      294.75    132.26 o 
  10   2  12     2338.34     2384.50    112.77 o 
  11   2  12    13559.08    13199.81    521.25 o 
  12   2  12      160.94       50.52     95.83 o 
  13   2  12      181.15       42.17    106.89 o 
  14   2  12      692.84      665.54    108.35 o 
  15   2  12      214.78      310.70    293.70 o 
   1   3  12      420.27      493.27     69.19 o 
   2   3  12      821.24      959.19    117.74 o 
   3   3  12      531.66      539.49     97.64 o 
   4   3  12     3756.38     3634.97    110.37 o 
   5   3  12     1250.47     1296.07     95.38 o 
   6   3  12      246.51      158.20     81.09 o 
   7   3  12       24.84      -46.66     77.17 o 
   8   3  12      154.90      101.59     89.43 o 
   9   3  12      554.23      459.03     91.65 o 
  10   3  12     4420.08     4184.21    134.00 o 
  11   3  12     1601.77     1437.53    102.98 o 
  12   3  12      530.60      282.46    117.86 o 
  13   3  12       13.21      112.91    204.50 o 
  14   3  12     1376.85     1204.61    346.43 o 
   0   4  12     6138.08     5805.07    203.48 o 
   1   4  12    15063.56    14620.21    352.30 o 
   2   4  12     4484.12     4421.44    229.39 o 
   3   4  12        0.31        7.63     84.94 o 
   4   4  12     3330.21     3113.20    134.00 o 
   5   4  12    13539.74    13484.34    309.17 o 
   6   4  12     5080.91     5073.49    156.30 o 
   7   4  12     9792.03     9508.49    285.85 o 
   8   4  12     2444.76     2388.83    114.79 o 
   9   4  12        7.16      102.08    135.11 o 
  10   4  12      861.01      738.18    107.46 o 
  11   4  12     6783.18     6562.27    207.12 o 
  12   4  12     2954.00     2861.43    206.23 o 
  13   4  12     3898.86     5683.12   1197.48 o 
   1   5  12     9549.18     9515.18    304.42 o 
   2   5  12    23796.78    23189.81    534.07 o 
   3   5  12     5821.78     5729.26    227.81 o 
   4   5  12    19479.90    19366.44    574.94 o 
   5   5  12     6585.66     6576.22    284.88 o 
   6   5  12      668.47     1020.69    133.69 o 
   7   5  12     7062.59     7015.30    197.89 o 
   8   5  12    16609.25    16192.48    479.81 o 
   9   5  12     3759.20     3602.30    202.34 o 
  10   5  12     9213.16     9267.57    400.59 o 
  11   5  12     2002.09     2034.34    262.46 o 
  12   5  12     1263.33     1184.30    694.87 o 
   0   6  12      188.15        4.33    222.78 o 
   1   6  12      459.16      263.20    102.84 o 
   2   6  12       36.88      104.85    129.41 o 
   3   6  12        3.09     -141.04     97.23 o 
   4   6  12      408.20      105.56    101.35 o 
   5   6  12     2135.67     2037.20    134.26 o 
   6   6  12       66.72       30.47    112.67 o 
   7   6  12       13.01      -98.58    198.35 o 
   8   6  12      104.33       81.60    114.37 o 
   9   6  12       19.92      160.67    216.03 o 
  10   6  12      547.82      415.59    172.19 o 
   1   7  12      262.42      504.41    202.24 o 
   2   7  12      972.64     1036.74    145.00 o 
   3   7  12       37.12      499.45    138.69 o 
   4   7  12       66.13      272.51    218.42 o 
   5   7  12       34.85      137.57    210.22 o 
   6   7  12       20.59     -386.44    364.80 o 
   7   7  12      770.56      730.22    172.25 o 
   1   0  13       28.22      217.73     95.38 o 
   2   0  13      270.52      251.16    100.47 o 
   3   0  13    23620.99    22710.21    639.40 o 
   4   0  13     2039.24     2001.54    159.05 o 
   5   0  13       66.84       84.47    126.36 o 
   6   0  13       32.85       58.93    119.69 o 
   7   0  13      254.08      470.50    144.22 o 
   8   0  13     4295.29     4080.07    189.45 o 
   9   0  13    13694.08    13358.97    872.05 o 
  10   0  13     6619.26     6753.72    484.36 o 
  11   0  13      254.65      267.42    140.76 o 
  12   0  13       47.55      158.12    137.90 o 
   0   1  13      508.89      382.22    111.88 o 
   1   1  13       21.92       92.87     74.67 o 
   2   1  13     2456.80     2479.48     98.54 o 
   3   1  13       83.99       88.95     93.20 o 
   4   1  13      549.68      660.61     95.37 o 
   5   1  13        6.23      219.72    100.79 o 
   6   1  13      293.80      457.36    108.84 o 
   7   1  13      131.05       30.68     94.32 o 
   8   1  13     3792.78     3338.51    124.51 o 
   9   1  13      502.09      229.99     93.33 o 
  10   1  13        0.24       10.34     99.66 o 
  11   1  13       13.10      195.09    107.30 o 
  12   1  13       31.70      205.59    287.51 o 
   1   2  13        7.03        3.89     69.61 o 
   2   2  13      208.44      236.47     82.51 o 
   3   2  13     2457.76     2187.56    112.70 o 
   4   2  13      217.27      329.25     90.96 o 
   5   2  13      521.98      515.06    122.29 o 
   6   2  13       97.33      112.49     88.69 o 
   7   2  13      825.65     1034.18    102.05 o 
   8   2  13      709.36      747.51     99.18 o 
   9   2  13     1530.13     1545.11    113.76 o 
  10   2  13     1604.13     1410.66    137.53 o 
  11   2  13     1098.40     1102.35    153.59 o 
  12   2  13      104.21     -289.06    268.96 o 
   0   3  13     4602.84     4598.75    190.01 o 
   1   3  13       73.43      219.45     85.08 o 
   2   3  13    19271.60    19241.51    363.47 o 
   3   3  13      168.30      182.25     83.91 o 
   4   3  13    13606.02    13607.89    305.23 o 
   5   3  13        4.01      -13.51     87.98 o 
   6   3  13     3740.24     3762.40    131.52 o 
   7   3  13      281.82      282.46    152.56 o 
   8   3  13    15154.16    14646.39    453.98 o 
   9   3  13      965.75     1119.40    118.46 o 
  10   3  13     5029.10     4974.34    159.77 o 
  11   3  13        0.67      -40.98    181.49 o 
  12   3  13     1994.44     1346.52    321.56 o 
   1   4  13       26.15       23.14     98.96 o 
   2   4  13      175.15      152.82    102.38 o 
   3   4  13    10473.17    10860.19    365.05 o 
   4   4  13     1108.93     1232.30    129.23 o 
   5   4  13       61.51      146.48     91.72 o 
   6   4  13        8.72     -111.64     95.01 o 
   7   4  13      272.10      270.76     98.82 o 
   8   4  13     2668.76     2609.85    163.84 o 
   9   4  13     5900.73     5914.98    191.57 o 
  10   4  13     3552.03     3751.04    286.17 o 
   0   5  13      495.67      684.30    218.18 o 
   1   5  13        0.09     -132.50    135.47 o 
   2   5  13     1138.49     1085.85    122.47 o 
   3   5  13        6.84      -95.42    108.19 o 
   4   5  13     3866.27     3669.52    164.60 o 
   5   5  13        7.52        5.80    103.52 o 
   6   5  13      653.56      621.64    110.41 o 
   7   5  13       13.77      -47.04    119.32 o 
   8   5  13        4.84     -157.36    159.42 o 
   9   5  13       44.41      251.29    208.63 o 
   1   6  13        5.46     -158.83    145.43 o 
   2   6  13       63.20       88.30    118.46 o 
   3   6  13     4774.52     4097.95    175.05 o 
   4   6  13        2.20      163.56    128.06 o 
   5   6  13      228.86      231.32    141.82 o 
   6   6  13       18.97      102.14    288.05 o 
   0   0  14      881.38     1058.14    268.35 o 
   1   0  14     1579.66     1751.04    175.26 o 
   2   0  14      556.02      582.54    132.14 o 
   3   0  14      422.00      549.78    147.06 o 
   4   0  14      208.87      124.65    134.31 o 
   5   0  14     3568.16     3811.24    201.48 o 
   6   0  14      562.32      579.45    141.07 o 
   7   0  14      357.12      347.94    154.82 o 
   8   0  14      260.09      107.02    185.63 o 
   1   1  14     1083.17     1069.85     94.01 o 
   2   1  14     2254.57     2203.00    115.16 o 
   3   1  14      224.24      104.91    107.04 o 
   4   1  14     1233.45     1316.97    116.68 o 
   5   1  14      354.02      464.11    103.88 o 
   6   1  14      695.22      737.31    108.51 o 
   7   1  14     1703.33     1978.85    188.66 o 
   8   1  14     2114.08     2105.38    150.15 o 
   9   1  14       48.17       -5.52    213.92 o 
   0   2  14    20558.85    20616.14    525.69 o 
   1   2  14    30409.99    31000.68    517.66 o 
   2   2  14     6424.48     6371.23    147.90 o 
   3   2  14       62.78      197.90    101.76 o 
   4   2  14     7757.60     7602.72    202.77 o 
   5   2  14    29366.91    29046.80    625.76 o 
   6   2  14    14954.67    15289.64    408.49 o 
   7   2  14    18298.43    18252.47    377.57 o 
   8   2  14     2484.27     2787.08    202.62 o 
   9   2  14      347.17       44.83    282.88 o 
   1   3  14      596.00      657.39    103.50 o 
   2   3  14      902.50      927.20    107.42 o 
   3   3  14      140.86      103.24    106.39 o 
   4   3  14     1315.24     1596.26    113.78 o 
   5   3  14      533.14      570.42    108.88 o 
   6   3  14       40.08      -99.54    106.18 o 
   7   3  14      610.62      767.99    342.04 o 
   8   3  14      260.34      590.30    191.77 o 
   0   4  14       55.40       66.04    172.80 o 
   1   4  14      129.47     -180.83    126.78 o 
   2   4  14       90.25      -70.08    105.10 o 
   3   4  14      243.14      248.47    103.14 o 
   4   4  14        2.86        1.36    122.83 o 
   5   4  14      659.78      577.18    124.99 o 
   6   4  14       27.25      -86.61    194.86 o 
   1   5  14     1722.63     1811.56    213.56 o 
   2   5  14     3820.03     3132.60    329.61 o 
   3   5  14      305.95      641.60    149.35 o 
   1   0  15    20450.02    20084.33   1639.87 o 
   2   0  15     1347.63     2080.73    306.09 o 
   3   0  15     4729.24     4428.27    299.46 o 
   4   0  15     2550.55     3260.38    275.01 o 
   5   0  15    22184.07    24540.72   1147.01 o 
   0   1  15      520.14      254.42    189.77 o 
   1   1  15        0.75     -104.21    157.00 o 
   2   1  15        1.32      248.36    172.06 o 
   3   1  15        1.14      146.58    155.29 o 
   4   1  15        6.62      247.46    143.62 o 
   5   1  15      206.31     -176.22    338.52 o 
   1   2  15      230.64      337.13    133.88 o 
   2   2  15        0.40      152.02    153.90 o 
   3   2  15       83.62      113.24    135.21 o 
   4   2  15       48.63      234.96    369.44 o 
                                                 
