# Supplementary material for: Two new polytypes of 2,4,6-tri­bromo­benzo­nitrile
Source: Acta Crystallogr E Crystallogr Commun. 2016 Jan 13;72(Pt 2):178–83. doi: 10.1107/S2056989016000256 (PMC4770976; doi:10.1107/S2056989016000256)
Supplement: Supplementary file 6 [file e-72-00178-RNC-IIsup5.hkl]

#
# h,k,l, Fc-squared, Fo-squared, sigma(Fo-squared), status flag
#
data_RNC-II
_shelx_title ' RNC-II in Pnma'
_shelx_refln_list_code          4
_shelx_F_calc_maximum      901.37
_exptl_crystal_F_000      1248.00
_reflns_d_resolution_high  0.7695

loop_
 _space_group_symop_operation_xyz
 'x, y, z'
 '-x+1/2, -y, z+1/2'
 '-x, y+1/2, -z'
 'x+1/2, -y+1/2, -z+1/2'
 '-x, -y, -z'
 'x-1/2, y, -z-1/2'
 'x, -y-1/2, z'
 '-x-1/2, y-1/2, z-1/2'

_cell_length_a    13.5916
_cell_length_b    10.1464
_cell_length_c    12.6158
_cell_angle_alpha  90.000
_cell_angle_beta   90.000
_cell_angle_gamma  90.000

_shelx_F_squared_multiplier     1.000

loop_
 _refln_index_h
 _refln_index_k
 _refln_index_l
 _refln_F_squared_calc
 _refln_F_squared_meas
 _refln_F_squared_sigma
 _refln_observed_status
   2   0   0          1.36        761.98        87.02 o
   4   0   0     812471.25     824440.19     27385.95 o
   6   0   0         47.06         36.49        66.83 o
   8   0   0     198360.58     203171.92      6789.97 o
  10   0   0        320.67        383.01        99.48 o
  12   0   0      28364.97      28450.99      1474.82 o
  14   0   0        467.64        343.58       225.10 o
  16   0   0       1109.87       1173.76       319.35 o
   2   1   0         28.61         45.97         9.46 o
   4   1   0       5471.11       5688.34       162.63 o
   6   1   0        865.93        866.16        44.14 o
   8   1   0       5164.97       5534.95       233.94 o
  10   1   0       2355.38       2367.22       125.80 o
  12   1   0       2414.54       2464.76       175.28 o
  14   1   0       2344.40       2332.22       186.61 o
  16   1   0        768.17        538.57       148.54 o
   0   2   0       2863.16       3063.04       187.08 o
   2   2   0       3780.42       3961.35       111.44 o
   4   2   0       3689.35       3517.60       118.17 o
   6   2   0      16495.93      16365.28       505.62 o
   8   2   0       2889.21       2761.58       118.57 o
  10   2   0      13429.58      12786.61       450.60 o
  12   2   0       1024.35       1043.69       111.23 o
  14   2   0       4072.74       4213.67       246.58 o
  16   2   0        244.10        345.04       218.53 o
   2   3   0          3.16        -15.62        15.62 o
   4   3   0      10489.42      10266.56       264.75 o
   6   3   0         12.65         62.76        28.74 o
   8   3   0      15911.23      15429.94       401.91 o
  10   3   0          9.66         54.39        61.58 o
  12   3   0       8570.11       8574.38       503.66 o
  14   3   0          7.02         -3.82       110.63 o
  16   3   0       1989.77       2116.96       257.79 o
   0   4   0     282236.22     261323.88     14840.93 o
   2   4   0          3.19         68.40        28.69 o
   4   4   0     182389.98     183142.69      4323.16 o
   6   4   0        101.49        104.81        34.93 o
   8   4   0      55163.27      55209.45      1341.54 o
  10   4   0        330.75        325.64        71.48 o
  12   4   0       7026.71       7080.98       425.41 o
  14   4   0        345.49        408.46       153.58 o
  16   4   0         77.67        130.72       138.84 o
   2   5   0         41.24        -22.76        25.75 o
   4   5   0       3147.30       3264.49       109.93 o
   6   5   0       1573.04       1586.04        73.91 o
   8   5   0       6574.92       6445.92       196.82 o
  10   5   0       4608.95       4714.78       283.13 o
  12   5   0       5696.18       5556.02       368.51 o
  14   5   0       4487.57       4885.29       377.62 o
  16   5   0       2987.01       3476.04       719.32 o
   0   6   0       4431.49       3992.90       222.35 o
   2   6   0       1131.43       1045.74        67.68 o
   4   6   0       2611.19       2713.57       110.95 o
   6   6   0       5768.06       5705.21       192.15 o
   8   6   0        537.51        511.47        77.24 o
  10   6   0       5152.56       5054.40       242.13 o
  12   6   0          9.53        -34.58       123.24 o
  14   6   0       1704.05       1463.13       193.18 o
   2   7   0          0.51         26.78        63.34 o
   4   7   0      16623.98      16585.92       506.77 o
   6   7   0        116.58        -26.16        56.57 o
   8   7   0      31049.43      28912.73       858.99 o
  10   7   0        365.85        193.58       117.58 o
  12   7   0      21041.66      20762.99       821.42 o
  14   7   0        359.11        392.52       170.62 o
   0   8   0      66299.56      70385.94      2802.66 o
   2   8   0        251.05        264.17        73.88 o
   4   8   0      47225.76      46873.72      1339.41 o
   6   8   0       1417.00       1450.28       110.84 o
   8   8   0      17148.58      16645.79       579.97 o
  10   8   0       1530.56       1611.71       157.72 o
  12   8   0       2791.24       2348.51       211.27 o
  14   8   0        703.56        863.85       191.03 o
   2   9   0         18.17         28.93        98.20 o
   4   9   0       1146.72       1113.35       142.54 o
   6   9   0       1057.50       1040.08       185.08 o
   8   9   0       2187.09       2193.20       168.47 o
  10   9   0       3434.00       3419.80       245.35 o
  12   9   0       1401.26        881.64       283.23 o
   0  10   0      42122.95      44474.29      1835.36 o
   2  10   0        112.79        157.95        93.06 o
   4  10   0      31022.65      31337.26       938.95 o
   6  10   0        626.67        705.43       139.84 o
   8  10   0      12188.36      12418.72      1264.11 o
  10  10   0        659.60        464.56       244.18 o
   2  11   0          4.16       -139.04       139.04 o
   4  11   0       4705.64       4798.00       292.18 o
   6  11   0         41.76       -121.23       139.76 o
   8  11   0       9052.70       9379.70       459.14 o
   0  12   0        870.24        912.34       253.94 o
   2  12   0        234.38         59.49       155.91 o
   4  12   0        772.27        502.40       206.94 o
   6  12   0       1240.45       1093.45       230.69 o
   2  13   0          1.49        130.51       179.15 o
   1   0   1        161.34        175.47        11.15 o
   2   0   1        249.08        301.23        23.06 o
   3   0   1        271.24        307.51        21.99 o
   4   0   1      46937.33      47194.29      1360.60 o
   5   0   1         39.13        107.58        30.46 o
   6   0   1       1162.61       1228.84        58.04 o
   7   0   1       2544.00       2475.64        86.98 o
   8   0   1      59764.20      59776.94      1441.09 o
   9   0   1         95.10         69.87        44.07 o
  10   0   1       2306.59       2146.10       103.55 o
  11   0   1       4650.24       4831.01       217.57 o
  12   0   1      34447.32      34193.34      1103.19 o
  13   0   1        166.13         98.07       101.54 o
  14   0   1       2021.14       2126.80       180.44 o
  15   0   1       4146.84       4354.23       260.12 o
  16   0   1      11678.09      11342.26       504.27 o
  17   0   1         32.89       -135.38       135.38 o
   0   1   1        231.52        284.44        34.71 o
   1   1   1         72.09        103.77         7.84 o
   2   1   1        179.28        199.49        11.35 o
   3   1   1       1468.25       1666.55        38.37 o
   4   1   1        289.98        251.87        15.09 o
   5   1   1       1242.77       1050.85        31.51 o
   6   1   1        599.44        541.17        28.37 o
   7   1   1       3132.29       3327.05        80.16 o
   8   1   1       1343.98       1257.94        44.49 o
   9   1   1        662.99        657.19        40.04 o
  10   1   1        386.30        426.37        43.40 o
  11   1   1       3503.46       3447.04       119.66 o
  12   1   1       1171.78       1231.05        88.31 o
  13   1   1         13.82          5.78        68.60 o
  14   1   1         90.65        198.67        81.93 o
  15   1   1       2155.65       2138.70       133.88 o
  16   1   1        659.01        572.91       108.64 o
  17   1   1         83.84         62.73        98.03 o
   1   2   1      23007.55      23736.87       431.49 o
   2   2   1      63304.27      65065.62      1127.35 o
   3   2   1      57577.86      60677.95      1021.77 o
   4   2   1        645.89        593.78        22.68 o
   5   2   1       1028.71       1041.45        32.97 o
   6   2   1      23092.55      22663.57       397.81 o
   7   2   1      50345.59      50707.60       863.61 o
   8   2   1       1349.80       1304.45        48.88 o
   9   2   1        803.59        796.00        41.73 o
  10   2   1       2975.30       3202.45        98.08 o
  11   2   1      24544.36      24610.54       573.14 o
  12   2   1        721.04        678.13        76.55 o
  13   2   1       1493.88       1531.61       101.20 o
  14   2   1          0.85         20.53        78.38 o
  15   2   1       6910.98       7056.42       251.22 o
  16   2   1        117.43        102.81        96.38 o
  17   2   1        629.83        648.30       116.06 o
   0   3   1       6649.23       6569.30       264.14 o
   1   3   1       2719.36       2747.51        61.23 o
   2   3   1        783.20        754.62        24.61 o
   3   3   1       6573.98       6616.93       124.47 o
   4   3   1       2970.07       2922.46        64.44 o
   5   3   1        776.63        755.92        30.87 o
   6   3   1       3191.83       3298.53        76.93 o
   7   3   1       7539.69       7654.08       151.80 o
   8   3   1         67.03         29.89        25.84 o
   9   3   1        500.92        488.57        48.54 o
  10   3   1       2708.73       2736.86        89.11 o
  11   3   1       4713.71       4774.45       174.15 o
  12   3   1        476.57        424.94        72.99 o
  13   3   1        634.25        454.61        79.51 o
  14   3   1       1193.96       1227.76       105.69 o
  15   3   1       1656.08       1728.37       125.90 o
  16   3   1        775.85        759.22       112.31 o
  17   3   1        607.03        544.33       125.58 o
   1   4   1        313.80        411.53        24.81 o
   2   4   1        195.99        317.80        20.76 o
   3   4   1          3.18          7.60        16.33 o
   4   4   1      11111.35      10985.43       200.90 o
   5   4   1       1513.89       1652.90        48.22 o
   6   4   1        204.25        240.88        30.52 o
   7   4   1         53.40         68.78        25.88 o
   8   4   1      17954.14      18082.77       367.21 o
   9   4   1       2368.03       2438.80        75.66 o
  10   4   1       1069.07       1129.03        86.58 o
  11   4   1        491.21        451.60        68.12 o
  12   4   1      10421.76       9968.63       272.76 o
  13   4   1       1946.86       1788.03       110.64 o
  14   4   1       1155.04       1005.90       101.67 o
  15   4   1        695.16        790.45       106.28 o
  16   4   1       2849.28       2743.68       203.04 o
   0   5   1      60736.39      61779.12      1588.77 o
   1   5   1      34886.27      35879.64       642.79 o
   2   5   1        603.95        617.06        32.40 o
   3   5   1      20274.11      20207.07       358.71 o
   4   5   1      43529.82      42465.49       729.12 o
   5   5   1      25813.53      25204.58       443.59 o
   6   5   1       2875.16       2793.59        73.14 o
   7   5   1       4210.60       4233.61        99.39 o
   8   5   1      17472.18      16897.10       335.95 o
   9   5   1       9742.94      10163.99       220.16 o
  10   5   1       2264.87       2284.02        96.40 o
  11   5   1         52.22          7.08        65.82 o
  12   5   1       4195.14       4201.81       165.25 o
  13   5   1       1795.86       1748.50       183.44 o
  14   5   1        569.87        511.23       123.82 o
  15   5   1        267.95        193.40       133.71 o
  16   5   1        588.61        440.58       153.44 o
   1   6   1       5694.13       5754.10       127.29 o
   2   6   1      17370.92      17036.43       320.24 o
   3   6   1      15102.21      15003.46       305.43 o
   4   6   1         35.60         45.21        28.25 o
   5   6   1        161.89        138.86        31.83 o
   6   6   1       7990.37       7878.37       174.54 o
   7   6   1      14787.45      14514.28       307.92 o
   8   6   1         65.72        137.94        44.59 o
   9   6   1        667.71        646.65        60.17 o
  10   6   1       1480.25       1484.09        91.80 o
  11   6   1       7114.11       6928.58       241.41 o
  12   6   1         72.22         67.23        86.44 o
  13   6   1       1049.72        980.69       114.94 o
  14   6   1         40.45        103.01       112.34 o
  15   6   1       1773.95       1897.76       161.76 o
   0   7   1      33345.43      33450.71       967.94 o
   1   7   1      16277.55      16941.27       366.33 o
   2   7   1        699.45        816.56        52.04 o
   3   7   1      20256.40      19598.48       400.64 o
   4   7   1      21014.14      20859.88       440.17 o
   5   7   1       8774.57       8451.81       188.19 o
   6   7   1       3596.01       3674.31       112.24 o
   7   7   1      15499.39      15545.09       330.69 o
   8   7   1       4596.57       4668.47       134.19 o
   9   7   1       4085.05       4079.16       140.05 o
  10   7   1       3391.61       3121.04       131.01 o
  11   7   1       7286.23       7059.62       251.43 o
  12   7   1         31.12        -79.66        88.27 o
  13   7   1       1963.23       1898.54       144.35 o
  14   7   1       1339.62       1610.41       164.05 o
   1   8   1       1867.24       2075.68        89.25 o
   2   8   1       4288.46       4586.33       137.94 o
   3   8   1       3077.72       3129.65       108.19 o
   4   8   1       2648.50       2549.23       124.95 o
   5   8   1        266.11        221.40        57.05 o
   6   8   1       2727.59       2647.26       138.81 o
   7   8   1       1910.52       1852.35        98.63 o
   8   8   1       5317.75       5374.13       167.80 o
   9   8   1         21.35        -68.46        68.46 o
  10   8   1       1094.83       1100.14        98.97 o
  11   8   1        375.17        271.27       106.14 o
  12   8   1       4111.84       4212.61       255.21 o
  13   8   1         94.55        129.20       124.67 o
  14   8   1        270.83        151.41       286.44 o
   0   9   1      20198.21      20556.76       638.08 o
   1   9   1      11582.08      12266.17       293.63 o
   2   9   1        643.87        701.63        70.48 o
   3   9   1       6355.90       6720.58       193.65 o
   4   9   1      14781.51      15869.14       454.79 o
   5   9   1       9582.01       9779.88       299.19 o
   6   9   1       3346.66       3206.45       128.68 o
   7   9   1       1007.54       1111.37       111.20 o
   8   9   1       5745.72       5802.16       215.77 o
   9   9   1       3960.52       3889.82       179.08 o
  10   9   1       3081.86       3149.35       199.11 o
  11   9   1         58.86         82.98       130.44 o
  12   9   1       1186.08       1359.94       178.18 o
   1  10   1        550.66        446.73        82.83 o
   2  10   1       1794.48       1927.11       115.08 o
   3  10   1       1057.51       1169.71        93.09 o
   4  10   1       1529.47       1596.41       102.26 o
   5  10   1         18.50         75.02        75.54 o
   6  10   1       1197.45       1085.97        97.51 o
   7  10   1        619.55        550.67       124.54 o
   8  10   1       3204.32       3087.25       155.47 o
   9  10   1        106.49         18.24       100.55 o
  10  10   1        549.28        467.91       135.11 o
  11  10   1         75.89       -102.52       156.10 o
   0  11   1       8148.01       8128.71       382.96 o
   1  11   1       3804.01       3930.19       165.22 o
   2  11   1        320.67        495.02        94.92 o
   3  11   1       4917.11       5129.45       192.74 o
   4  11   1       5125.85       4851.83       197.65 o
   5  11   1       2145.50       2075.08       137.60 o
   6  11   1       1754.69       1654.16       150.06 o
   7  11   1       4012.38       3953.09       224.72 o
   8  11   1        984.19       1096.98       148.09 o
   9  11   1       1130.37       1207.08       184.01 o
   1  12   1       1067.06       1242.68       140.41 o
   2  12   1       3299.00       3526.35       193.21 o
   3  12   1       3480.07       3539.97       205.70 o
   4  12   1         61.41         94.97       122.94 o
   5  12   1          5.55         34.66       161.93 o
   6  12   1       1554.52       1715.34       168.69 o
   7  12   1       4161.42       4412.47       281.86 o
   0  13   1       7475.22       7338.87       418.53 o
   1  13   1       4201.07       4165.24       218.14 o
   2  13   1         81.57       -140.33       172.31 o
   0   0   2         59.40         85.23        21.06 o
   1   0   2      12055.75      12473.92       302.48 o
   2   0   2       4600.03       5190.21       131.56 o
   3   0   2      25417.97      26859.29       744.23 o
   4   0   2        385.84        444.42        40.26 o
   5   0   2        641.52        686.62        40.60 o
   6   0   2      20317.32      20390.48       502.54 o
   7   0   2      19947.99      20755.78       515.30 o
   8   0   2       1194.32       1226.63        78.16 o
   9   0   2        218.64        258.96        48.85 o
  10   0   2      18044.99      18283.29       554.07 o
  11   0   2       9056.37       8690.48       298.29 o
  12   0   2       1522.01       1549.70       126.63 o
  13   0   2        228.00        300.09       159.47 o
  14   0   2       7020.43       7351.40       351.52 o
  15   0   2       2163.31       2420.81       198.64 o
  16   0   2       1145.72       1331.66       175.13 o
  17   0   2         18.30        213.00       148.95 o
   1   1   2         17.62         27.85         7.38 o
   2   1   2       5727.80       6072.14       113.21 o
   3   1   2        338.29        358.61        16.38 o
   4   1   2       1537.13       1538.23        38.27 o
   5   1   2        845.58        919.84        28.02 o
   6   1   2       2336.88       2345.13        59.19 o
   7   1   2        366.86        412.66        24.37 o
   8   1   2       2738.31       2715.47        92.61 o
   9   1   2       1281.75       1218.43        63.60 o
  10   1   2        296.80        327.73        42.18 o
  11   1   2         25.21         63.06        44.86 o
  12   1   2       1566.77       1530.87        90.59 o
  13   1   2        637.56        743.60        84.14 o
  14   1   2          1.52        106.64        79.55 o
  15   1   2         98.79         91.81        89.75 o
  16   1   2        354.41        360.19       103.20 o
  17   1   2         99.33        166.70       121.79 o
   0   2   2        366.29        411.16        22.70 o
   1   2   2     111252.60     113470.33      2024.60 o
   2   2   2       1387.52       1452.26        34.88 o
   3   2   2      85697.64      89958.47      1558.19 o
   4   2   2       1224.49       1247.51        34.42 o
   5   2   2      53455.88      52969.64       898.53 o
   6   2   2       6741.50       6732.70       134.97 o
   7   2   2      26173.71      26116.03       456.90 o
   8   2   2       3731.22       3610.45        92.33 o
   9   2   2      13658.72      13828.60       291.34 o
  10   2   2       7292.17       7418.03       176.21 o
  11   2   2       3159.70       3410.61       111.66 o
  12   2   2       4656.59       4875.16       172.64 o
  13   2   2       1708.58       1843.50       137.60 o
  14   2   2       4059.08       4200.21       177.23 o
  15   2   2          1.86        -83.23        83.23 o
  16   2   2       2621.53       2840.62       161.05 o
  17   2   2         43.37        -11.62       128.49 o
   1   3   2        111.46        141.91        13.93 o
   2   3   2     151816.70     156864.27      2708.69 o
   3   3   2         13.33         23.61        14.31 o
   4   3   2        400.90        449.74        22.92 o
   5   3   2         10.68         36.47        17.04 o
   6   3   2      63358.27      62574.66      1098.15 o
   7   3   2        423.47        409.83        28.37 o
   8   3   2        835.72        724.92        39.16 o
   9   3   2        325.31        266.62        40.54 o
  10   3   2      13802.50      13730.99       304.70 o
  11   3   2       1359.14       1350.26        69.98 o
  12   3   2        645.22        695.26        79.73 o
  13   3   2        530.57        572.87        82.15 o
  14   3   2       1227.49       1342.30       109.11 o
  15   3   2       1314.12       1346.91       124.98 o
  16   3   2        250.22        291.70       105.44 o
  17   3   2        314.75        243.63       151.43 o
   0   4   2         16.13         20.97        19.79 o
   1   4   2       1940.43       2235.44        58.15 o
   2   4   2       3557.48       3648.80        88.52 o
   3   4   2        122.53         81.04        17.81 o
   4   4   2          0.93        -17.96        17.96 o
   5   4   2       4293.86       4466.86        95.14 o
   6   4   2      16678.68      16755.71       302.15 o
   7   4   2       2191.26       2121.12        63.70 o
   8   4   2         71.47         51.09        31.09 o
   9   4   2       3149.06       3169.25       101.57 o
  10   4   2      15502.68      15914.61       350.57 o
  11   4   2       2092.95       2157.99        90.23 o
  12   4   2        129.36         61.06        65.54 o
  13   4   2       1005.13       1080.71        96.53 o
  14   4   2       6810.37       6620.44       239.89 o
  15   4   2        738.42        621.69       113.63 o
  16   4   2         98.49         -1.71       113.57 o
   1   5   2        355.99        366.09        30.53 o
   2   5   2       2569.53       2351.76        73.86 o
   3   5   2       2419.55       2483.71        66.45 o
   4   5   2       3280.92       3145.77        77.16 o
   5   5   2       4829.08       4828.82       105.14 o
   6   5   2       1695.70       1724.54        54.60 o
   7   5   2       6728.21       6717.75       146.48 o
   8   5   2       5396.85       5177.22       128.01 o
   9   5   2       5620.49       5762.34       156.18 o
  10   5   2        680.65        615.14        66.72 o
  11   5   2       5296.13       5117.92       159.30 o
  12   5   2       2736.47       2828.25       147.36 o
  13   5   2       2757.89       2773.20       153.77 o
  14   5   2        178.95         66.64        97.79 o
  15   5   2       1974.42       2009.86       157.08 o
  16   5   2        480.06        419.81       147.64 o
   0   6   2         73.38         36.15        44.31 o
   1   6   2      26934.67      27400.16       567.64 o
   2   6   2         69.63         62.87        28.53 o
   3   6   2      19054.07      19258.01       359.94 o
   4   6   2        294.30        322.78        34.58 o
   5   6   2      17596.97      17319.74       339.83 o
   6   6   2        426.45        447.07        42.67 o
   7   6   2       5616.91       5735.96       139.63 o
   8   6   2       1046.15       1005.47        57.54 o
   9   6   2       5831.55       6035.85       200.35 o
  10   6   2        565.85        479.06        87.33 o
  11   6   2        418.28        454.85        82.00 o
  12   6   2       1372.47       1531.45       122.47 o
  13   6   2        889.65        736.32       146.80 o
  14   6   2        383.28        374.36       115.12 o
  15   6   2         38.27         20.45       119.91 o
   1   7   2        265.04        349.10        44.45 o
   2   7   2      98303.58      97372.66      1829.65 o
   3   7   2        367.25        386.02        45.77 o
   4   7   2          2.86         25.80        39.52 o
   5   7   2        708.61        754.37        53.80 o
   6   7   2      49930.77      48975.25       984.63 o
   7   7   2       3161.55       3113.30       105.40 o
   8   7   2          3.96         34.93        48.69 o
   9   7   2        254.09        178.21        66.04 o
  10   7   2      12514.81      12431.80       336.06 o
  11   7   2       5030.58       5037.01       191.69 o
  12   7   2         32.25         28.94        96.15 o
  13   7   2         12.21         51.57       108.15 o
  14   7   2       1213.38       1470.10       162.89 o
   0   8   2         24.50        -64.57        64.57 o
   1   8   2       2086.37       2190.69        95.15 o
   2   8   2        103.29         59.07        48.95 o
   3   8   2        472.29        432.48        56.05 o
   4   8   2         28.35         31.55        48.59 o
   5   8   2       2544.35       2669.13       121.64 o
   6   8   2        485.19        559.19        61.62 o
   7   8   2         20.49         34.75        59.97 o
   8   8   2         29.80         54.22        64.80 o
   9   8   2       1287.56       1430.12       120.67 o
  10   8   2        336.56        266.89        98.09 o
  11   8   2        299.84        299.82       103.79 o
  12   8   2         13.57       -114.06       114.06 o
  13   8   2        258.21        485.34       138.06 o
   1   9   2        218.98        258.08        70.02 o
   2   9   2      14423.31      14647.96       370.50 o
   3   9   2        699.52        680.77        79.54 o
   4   9   2       1538.76       1564.73        96.68 o
   5   9   2       1865.63       1885.11       104.93 o
   6   9   2       8290.43       8501.33       244.95 o
   7   9   2       2579.50       2644.57       124.07 o
   8   9   2       2548.43       2515.70       155.82 o
   9   9   2       1856.51       2022.84       163.37 o
  10   9   2       2745.76       2718.82       164.46 o
  11   9   2       2140.12       2650.81       240.32 o
  12   9   2       1214.36       1214.23       168.18 o
   0  10   2          0.54        129.57       102.15 o
   1  10   2        599.44        446.06        82.91 o
   2  10   2        111.90        151.90        78.00 o
   3  10   2         26.30         75.03        80.46 o
   4  10   2          2.55        -57.67        79.13 o
   5  10   2        992.36       1185.21       107.62 o
   6  10   2        596.83        654.81        96.06 o
   7  10   2        175.96        160.52       100.29 o
   8  10   2          8.19         99.95       103.37 o
   9  10   2        574.97        458.91       130.36 o
  10  10   2        573.42        594.06       157.11 o
  11  10   2        400.58        346.44       181.84 o
   1  11   2         99.59        200.37        89.08 o
   2  11   2      39712.68      40164.87      1049.96 o
   3  11   2         57.28        288.33        99.75 o
   4  11   2          2.21        -39.28        91.30 o
   5  11   2        164.75        185.50       104.51 o
   6  11   2      21208.00      21631.31       570.59 o
   7  11   2        789.65       1151.00       132.74 o
   8  11   2          0.79        -15.22       120.44 o
   9  11   2         18.81         29.60       126.66 o
   0  12   2         60.38         76.52       136.12 o
   1  12   2       8942.89       9253.34       287.43 o
   2  12   2         15.10        103.62        93.20 o
   3  12   2       7152.02       6980.47       252.65 o
   4  12   2        145.28        171.42       103.91 o
   5  12   2       6071.81       6428.43       260.83 o
   6  12   2         91.76        192.54       129.72 o
   1  13   2         80.21        178.11       150.79 o
   1   0   3      71914.58      76782.52      1816.11 o
   2   0   3      93180.94      93068.95      2348.73 o
   3   0   3      38381.59      39764.09      1206.07 o
   4   0   3        708.47        830.28        52.16 o
   5   0   3      55644.43      55763.59      1430.03 o
   6   0   3      39371.22      40992.86      1060.50 o
   7   0   3       9389.04       9123.50       262.77 o
   8   0   3       1314.15       1301.69        68.49 o
   9   0   3      23024.53      22897.04       675.66 o
  10   0   3       7925.48       7605.00       285.60 o
  11   0   3       1171.22       1289.28        96.78 o
  12   0   3       1060.03       1165.14       117.59 o
  13   0   3       4958.78       5153.12       248.51 o
  14   0   3        487.27        438.53       125.69 o
  15   0   3         68.01         -3.08       129.33 o
  16   0   3        509.99        491.86       153.18 o
  17   0   3        384.38        343.63       169.49 o
   0   1   3      16191.91      15883.66       472.14 o
   1   1   3       8432.67       8936.45       164.50 o
   2   1   3        537.85        603.68        23.65 o
   3   1   3       1473.91       1514.39        41.39 o
   4   1   3       9227.43       9256.19       172.88 o
   5   1   3      11616.80      11537.28       215.11 o
   6   1   3       2487.35       2534.17        64.45 o
   7   1   3          6.49         49.61        19.18 o
   8   1   3       1784.75       1739.18        60.74 o
   9   1   3       7576.02       7318.13       168.76 o
  10   1   3       2123.15       2136.76        81.30 o
  11   1   3        288.37        293.22        51.61 o
  12   1   3          9.43        -52.01        52.01 o
  13   1   3       2789.92       2965.73       127.86 o
  14   1   3        727.50        782.83       107.46 o
  15   1   3        247.19        334.25        93.26 o
  16   1   3        130.00         31.62        98.70 o
  17   1   3        548.64        592.73       115.24 o
   1   2   3      36273.72      35249.37       642.67 o
   2   2   3      47039.39      45162.71       762.84 o
   3   2   3      14245.30      14397.56       253.78 o
   4   2   3       3140.51       3198.44        71.11 o
   5   2   3      27087.38      27048.89       499.50 o
   6   2   3      26332.84      26798.88       499.13 o
   7   2   3        849.04        892.69        43.34 o
   8   2   3       4050.33       3802.45       105.51 o
   9   2   3       8590.80       8390.17       191.16 o
  10   2   3      10823.11      10797.37       249.97 o
  11   2   3        407.19        477.20        56.92 o
  12   2   3       1501.51       1811.08        93.23 o
  13   2   3        977.68       1110.39        94.98 o
  14   2   3       3221.87       3326.31       150.98 o
  15   2   3        858.31        834.80       106.57 o
  16   2   3        105.31         62.79        97.61 o
  17   2   3          0.10        104.58       124.67 o
   0   3   3      20888.11      21055.86       539.67 o
   1   3   3       7027.48       6712.89       133.22 o
   2   3   3       3252.09       3274.40        70.75 o
   3   3   3       8353.92       8203.65       153.87 o
   4   3   3      14327.70      13671.58       246.40 o
   5   3   3       1937.01       1813.90        48.52 o
   6   3   3      15112.66      15062.35       273.83 o
   7   3   3       4054.76       3882.74       100.81 o
   8   3   3       4993.51       4953.14       131.47 o
   9   3   3         24.57         63.72        40.39 o
  10   3   3      14186.22      14191.20       305.98 o
  11   3   3        889.31        892.27        69.25 o
  12   3   3        795.31        917.65        82.26 o
  13   3   3        262.44        204.23        78.84 o
  14   3   3       6447.49       6484.34       232.15 o
  15   3   3         76.28        191.85        89.95 o
  16   3   3         30.15         24.98        98.82 o
   1   4   3      44661.71      42955.63       737.29 o
   2   4   3      60011.54      60340.43      1023.81 o
   3   4   3      30873.15      31853.86       569.39 o
   4   4   3        459.05        504.47        41.95 o
   5   4   3      32062.01      32434.11       582.22 o
   6   4   3      25416.99      26071.40       492.96 o
   7   4   3      11404.31      11450.54       226.45 o
   8   4   3        798.21        708.77        46.16 o
   9   4   3      12769.23      12989.58       317.01 o
  10   4   3       4502.96       4578.63       145.18 o
  11   4   3       3017.36       2979.12       112.02 o
  12   4   3        457.88        479.55        79.56 o
  13   4   3       2564.55       2591.02       138.54 o
  14   4   3        106.93         -7.10        94.91 o
  15   4   3        773.41        507.85       114.57 o
  16   4   3         94.41        110.05       122.25 o
   0   5   3       1140.40        937.15        63.58 o
   1   5   3       1598.83       1400.59        47.95 o
   2   5   3         28.56         35.20        24.74 o
   3   5   3        580.07        649.50        32.21 o
   4   5   3        304.54        233.44        26.70 o
   5   5   3       9815.80       9405.48       181.92 o
   6   5   3        108.09        112.48        30.21 o
   7   5   3       2480.08       2415.87        79.42 o
   8   5   3        265.23        232.90        46.21 o
   9   5   3      12534.67      12203.57       281.16 o
  10   5   3         60.42         36.44        51.78 o
  11   5   3       1596.90       1667.29        98.38 o
  12   5   3       1436.93       1418.46       105.48 o
  13   5   3       7138.23       7335.90       329.58 o
  14   5   3          9.90         11.58        96.86 o
  15   5   3        333.45        276.00       123.26 o
  16   5   3       1358.33       1344.91       296.26 o
   1   6   3       2602.58       2444.47        75.21 o
   2   6   3       3307.50       3120.51        87.09 o
   3   6   3        648.92        590.79        39.53 o
   4   6   3       1225.94       1207.10        51.21 o
   5   6   3       2358.20       2396.16        75.06 o
   6   6   3       2695.07       2637.49        82.47 o
   7   6   3         48.01        171.52        41.32 o
   8   6   3       1905.51       1790.95        80.24 o
   9   6   3        689.91        754.60        70.65 o
  10   6   3       1730.96       1810.49       107.62 o
  11   6   3        594.25        526.43        76.97 o
  12   6   3        818.39        896.96        98.26 o
  13   6   3         28.77       -105.30       105.30 o
  14   6   3        799.18       1126.61       200.29 o
  15   6   3        576.24        483.00       142.53 o
   0   7   3      17376.92      17258.81       805.21 o
   1   7   3       5344.54       5365.79       132.98 o
   2   7   3       1988.26       2027.34        73.43 o
   3   7   3       9102.96       8861.28       203.22 o
   4   7   3      13631.94      13466.88       288.81 o
   5   7   3        429.31        334.64        51.50 o
   6   7   3      10822.73      10752.55       264.15 o
   7   7   3       5725.71       5618.97       156.83 o
   8   7   3       6718.14       6762.48       190.81 o
   9   7   3        568.49        606.28        75.42 o
  10   7   3      11391.71      11572.62       327.78 o
  11   7   3       1435.88       1208.92       113.95 o
  12   7   3       2157.25       2415.41       274.94 o
  13   7   3       1529.75       1614.73       162.50 o
  14   7   3       5424.18       5358.82       314.53 o
   1   8   3        839.09        799.78        71.28 o
   2   8   3        846.75        843.03        73.12 o
   3   8   3        595.01        749.18        71.19 o
   4   8   3        405.85        371.22        55.80 o
   5   8   3        828.92        840.35        68.99 o
   6   8   3        163.43        265.62        60.33 o
   7   8   3        347.49        494.00       124.56 o
   8   8   3        737.21        643.13        87.63 o
   9   8   3        507.30        494.87        91.10 o
  10   8   3         23.66         48.97        85.23 o
  11   8   3        185.19        205.82        97.47 o
  12   8   3        450.96        386.93       122.43 o
  13   8   3        184.98        187.92       144.94 o
   0   9   3       1201.08       1330.12       130.72 o
   1   9   3       1204.91       1196.75        88.36 o
   2   9   3         61.81         30.77        62.76 o
   3   9   3        402.56        310.04        84.45 o
   4   9   3        451.41        598.65        90.56 o
   5   9   3       7284.10       7506.59       238.51 o
   6   9   3        394.16        343.32        87.16 o
   7   9   3       2067.79       2020.47       118.73 o
   8   9   3         33.16         36.23        87.95 o
   9   9   3       9926.22      10082.07       380.93 o
  10   9   3        562.45        489.74       122.19 o
  11   9   3       1555.01       1548.64       204.30 o
  12   9   3        553.92        717.33       305.14 o
   1  10   3       1685.38       1843.56       110.96 o
   2  10   3       2261.80       2409.57       122.50 o
   3  10   3       1201.62       1219.12       107.13 o
   4  10   3        314.03        324.11        91.07 o
   5  10   3       1549.19       1364.05       108.61 o
   6  10   3        974.62        967.96       107.79 o
   7  10   3        609.43        758.45       106.01 o
   8  10   3        574.81        516.19       120.06 o
   9  10   3        885.02        953.48       160.44 o
  10  10   3        127.84         -3.42       126.28 o
  11  10   3        242.46         86.45       236.18 o
   0  11   3       4248.65       4255.34       244.24 o
   1  11   3       1340.64       1095.50       107.08 o
   2  11   3        810.12        908.24       102.72 o
   3  11   3       2914.22       3384.26       173.48 o
   4  11   3       3398.05       3674.01       170.96 o
   5  11   3         13.93        193.55        96.97 o
   6  11   3       4626.74       4744.60       202.73 o
   7  11   3       2174.15       2272.74       162.87 o
   8  11   3       1740.02       2019.83       184.28 o
   9  11   3        524.35        466.78       157.00 o
   1  12   3        914.22        986.10       125.27 o
   2  12   3       1332.37       1373.83       130.41 o
   3  12   3        199.63        229.59       103.61 o
   4  12   3        171.62        184.04       106.60 o
   5  12   3       1030.35       1032.98       136.78 o
   6  12   3       1113.69       1211.31       168.04 o
   0   0   4      16231.63      15226.83       777.33 o
   1   0   4        140.83        187.75        20.98 o
   2   0   4        134.85        151.04        24.94 o
   3   0   4       1977.71       2090.40        95.00 o
   4   0   4      11085.79      11225.69       286.87 o
   5   0   4       8904.73       9388.77       264.06 o
   6   0   4        430.36        514.90        41.47 o
   7   0   4       1474.24       1466.75        94.15 o
   8   0   4       4285.94       4272.87       165.36 o
   9   0   4      19289.33      18117.72       545.96 o
  10   0   4        351.18        431.96        69.76 o
  11   0   4        109.19        242.16        70.49 o
  12   0   4       1093.79       1207.31       110.89 o
  13   0   4      17204.78      16466.70       584.34 o
  14   0   4        201.36        254.68       115.18 o
  15   0   4         39.57        198.44       133.72 o
  16   0   4        182.77        238.15       155.09 o
  17   0   4       8285.62       8494.56       429.59 o
   1   1   4      36660.61      36732.52       646.19 o
   2   1   4        576.91        578.11        21.62 o
   3   1   4      43996.76      45263.31       767.42 o
   4   1   4         17.25         26.38        12.91 o
   5   1   4      10432.28      10547.46       199.74 o
   6   1   4        458.99        500.58        33.78 o
   7   1   4      23619.28      23337.07       458.86 o
   8   1   4         48.21          5.70        30.71 o
   9   1   4        494.94        422.86        44.90 o
  10   1   4        294.57        313.81        46.90 o
  11   1   4       6720.79       6515.21       177.91 o
  12   1   4         50.42         46.11        54.16 o
  13   1   4        255.02        334.11        72.08 o
  14   1   4        176.06        197.52        81.66 o
  15   1   4        832.97        785.65       105.67 o
  16   1   4         30.92         54.25       101.15 o
  17   1   4        415.60        391.60       127.71 o
   0   2   4       8405.14       8365.65       242.24 o
   1   2   4        551.89        615.38        25.29 o
   2   2   4         36.23         61.26        17.77 o
   3   2   4       6374.66       6537.91       124.86 o
   4   2   4       5378.92       5667.16       116.29 o
   5   2   4      12818.57      12658.54       245.38 o
   6   2   4        109.99        146.14        22.34 o
   7   2   4      13222.62      12273.48       254.90 o
   8   2   4       1736.07       1612.45        61.66 o
   9   2   4      16997.11      17090.27       367.99 o
  10   2   4         61.94         83.80        45.71 o
  11   2   4       7941.75       7921.09       200.35 o
  12   2   4        286.21        259.03        58.94 o
  13   2   4       8903.38       8653.13       250.54 o
  14   2   4         12.52          2.88        86.74 o
  15   2   4       1944.31       1980.96       129.93 o
  16   2   4         11.40        -94.73        94.73 o
   1   3   4       1626.41       1783.78        50.16 o
   2   3   4          6.16          3.56        15.11 o
   3   3   4        537.07        469.41        24.79 o
   4   3   4         85.18         80.21        19.02 o
   5   3   4       7309.93       7433.88       150.12 o
   6   3   4         19.05         17.92        23.53 o
   7   3   4       2808.05       2936.25        81.10 o
   8   3   4        181.80        151.04        37.30 o
   9   3   4       7736.65       7287.14       180.45 o
  10   3   4         34.66         -2.17        45.33 o
  11   3   4       1828.18       1813.57        84.61 o
  12   3   4        173.99        145.75        62.41 o
  13   3   4       3655.61       3741.58       166.23 o
  14   3   4         33.89        106.58        86.11 o
  15   3   4        356.82        311.28        94.73 o
  16   3   4        109.13         13.00       100.98 o
   0   4   4       7482.78       8027.88       219.79 o
   1   4   4         39.84         49.57        18.55 o
   2   4   4          1.90        -18.72        18.72 o
   3   4   4        897.55        928.55        35.82 o
   4   4   4       5649.91       5922.41       121.99 o
   5   4   4       3975.33       4015.87        94.83 o
   6   4   4          9.80        -26.63        26.63 o
   7   4   4        687.69        725.60        45.11 o
   8   4   4       2615.19       2566.89        85.65 o
   9   4   4       9685.43       9626.88       220.32 o
  10   4   4         17.39         32.33        45.93 o
  11   4   4         71.92         85.87        54.38 o
  12   4   4        813.03        755.75        75.14 o
  13   4   4       9296.29       9500.56       336.78 o
  14   4   4         20.38        -86.81        86.81 o
  15   4   4          5.91         -0.23        97.63 o
  16   4   4        168.34        119.99       110.01 o
   1   5   4      76258.51      75484.66      1282.69 o
   2   5   4        960.14       1006.40        41.23 o
   3   5   4      68283.66      66040.86      1200.22 o
   4   5   4        170.64        192.52        31.71 o
   5   5   4      40393.52      39006.44       720.99 o
   6   5   4        626.00        690.31        44.54 o
   7   5   4      30959.76      30320.04       622.76 o
   8   5   4        346.52        372.75        50.98 o
   9   5   4       9119.71       8857.07       218.70 o
  10   5   4        268.60        215.51        55.15 o
  11   5   4       7181.72       6979.44       199.56 o
  12   5   4        239.00        219.00        79.16 o
  13   5   4        404.01        422.35       123.21 o
  14   5   4         68.04        158.97       111.86 o
  15   5   4        721.87        564.29       129.16 o
   0   6   4       1082.50       1241.48        72.53 o
   1   6   4         68.96         88.31        31.47 o
   2   6   4         12.34         19.56        33.09 o
   3   6   4       1486.92       1363.92        59.65 o
   4   6   4        742.34        867.44        48.22 o
   5   6   4       2122.74       2128.41        78.14 o
   6   6   4         55.35         94.44        41.72 o
   7   6   4       3608.76       3649.25       110.85 o
   8   6   4        230.04        221.38        57.99 o
   9   6   4       2600.68       2654.00       109.81 o
  10   6   4         43.25         33.78        62.21 o
  11   6   4       2467.59       2549.10       167.06 o
  12   6   4         19.96        192.96        97.47 o
  13   6   4       1040.52       1171.66       146.39 o
  14   6   4         11.05        -21.69       114.02 o
  15   6   4        655.88        987.69       161.72 o
   1   7   4      11524.79      11480.54       302.44 o
   2   7   4        107.69        128.41        52.56 o
   3   7   4       1982.64       1846.70        79.49 o
   4   7   4        196.34        279.57        54.31 o
   5   7   4      18447.05      17755.86       425.76 o
   6   7   4         83.23         92.09        52.11 o
   7   7   4         42.61        139.00        57.64 o
   8   7   4        412.55        380.50        72.57 o
   9   7   4      12961.59      13013.95       337.67 o
  10   7   4         43.13         42.61        69.70 o
  11   7   4        465.69        645.62       112.58 o
  12   7   4        329.70        224.04        98.77 o
  13   7   4       4401.21       4690.43       311.29 o
  14   7   4         11.07       -154.61       154.61 o
   0   8   4        509.19        545.28        92.02 o
   1   8   4         18.64          9.82        52.71 o
   2   8   4         10.31        -50.03        50.03 o
   3   8   4         43.26         32.57        54.71 o
   4   8   4        400.76        457.31        66.80 o
   5   8   4          5.18         21.36        62.06 o
   6   8   4         62.41        -61.61        61.61 o
   7   8   4        400.23        452.19        79.48 o
   8   8   4        197.40        231.13        86.24 o
   9   8   4         75.05        145.48        84.10 o
  10   8   4         81.85         16.42        97.07 o
  11   8   4        570.73        407.38       183.90 o
  12   8   4         63.14        -60.93       120.93 o
  13   8   4        286.97        268.30       185.22 o
   1   9   4      49853.54      49308.50      1113.95 o
   2   9   4        643.35        718.58        79.22 o
   3   9   4      42500.90      43304.33      1026.53 o
   4   9   4        225.23        340.71        75.83 o
   5   9   4      29849.90      29331.66       721.06 o
   6   9   4        590.79        699.67        90.35 o
   7   9   4      18954.79      18023.97       502.07 o
   8   9   4        491.95        483.37       103.23 o
   9   9   4       8210.23       8272.39       343.05 o
  10   9   4        466.21        564.87       127.35 o
  11   9   4       4262.44       4657.73       226.79 o
  12   9   4        418.12        440.23       141.84 o
   0  10   4         39.09          5.08       104.04 o
   1  10   4          6.24        121.28        74.74 o
   2  10   4         11.67         32.41        74.40 o
   3  10   4         15.28         17.30        82.84 o
   4  10   4         40.19        -42.22        80.95 o
   5  10   4         91.26         20.07        90.83 o
   6  10   4         66.97        -85.64        87.24 o
   7  10   4         88.73        115.73        95.66 o
   8  10   4         39.15         49.26       108.57 o
   9  10   4        390.59        416.02       131.71 o
  10  10   4         76.04        264.92       135.91 o
   1  11   4       5206.70       5523.50       195.64 o
   2  11   4         61.28         10.22        98.63 o
   3  11   4       1194.35       1318.54       118.85 o
   4  11   4        114.01        207.34        96.80 o
   5  11   4       7688.94       7908.59       293.24 o
   6  11   4         67.34         54.21        98.02 o
   7  11   4          3.96        189.41       114.97 o
   8  11   4        256.24        411.18       139.33 o
   0  12   4         97.78        248.75       133.79 o
   1  12   4         34.61        -51.78        96.24 o
   2  12   4          0.01        -55.77        97.43 o
   3  12   4        326.39        391.13       112.65 o
   4  12   4         67.43         18.78       109.79 o
   5  12   4        711.17        664.66       120.76 o
   1   0   5      51635.12      50373.64      1209.29 o
   2   0   5     120864.25     122187.03      2891.53 o
   3   0   5      19795.56      20926.02       516.67 o
   4   0   5       3137.25       3189.54       106.69 o
   5   0   5      48026.60      48279.11      1163.67 o
   6   0   5      51759.46      50917.75      1747.91 o
   7   0   5       1731.10       1713.93       131.46 o
   8   0   5       5686.39       5693.22       250.85 o
   9   0   5      22602.64      22200.95       662.18 o
  10   0   5      11163.40      10764.51       354.39 o
  11   0   5         55.45          5.87        82.34 o
  12   0   5       3936.70       3763.87       175.50 o
  13   0   5       5617.43       5295.33       240.46 o
  14   0   5        838.14        856.04       130.13 o
  15   0   5        190.80         35.59       129.18 o
  16   0   5       1428.86       1647.19       184.89 o
   0   1   5       5764.35       5613.95       157.15 o
   1   1   5       5639.99       5736.53       112.44 o
   2   1   5        836.95        857.12        29.05 o
   3   1   5       1195.11       1269.29        36.47 o
   4   1   5       2877.96       3039.12        67.04 o
   5   1   5       8092.42       8225.59       205.92 o
   6   1   5       3687.24       3795.03        96.26 o
   7   1   5          0.11         86.48        39.15 o
   8   1   5        158.36        142.22        37.41 o
   9   1   5       5516.73       5482.69       145.97 o
  10   1   5       3166.37       3106.26       104.12 o
  11   1   5        161.60        174.56        52.40 o
  12   1   5        260.46        157.56        59.50 o
  13   1   5       2038.77       1935.80        94.44 o
  14   1   5       1237.23       1126.09        99.27 o
  15   1   5        103.02         69.96        86.80 o
  16   1   5        547.21        472.89       108.15 o
   1   2   5       6779.43       6769.05       161.19 o
   2   2   5      13912.83      13353.74       240.14 o
   3   2   5        246.71        291.70        23.52 o
   4   2   5        460.15        512.63        34.18 o
   5   2   5       9383.09       9592.42       187.01 o
   6   2   5      11043.31      10612.86       222.08 o
   7   2   5       2408.62       2390.85        74.63 o
   8   2   5        502.93        527.98        47.21 o
   9   2   5       4182.27       4100.04       120.08 o
  10   2   5       6751.50       6627.09       173.33 o
  11   2   5       5460.32       5319.94       157.94 o
  12   2   5         56.10         15.28        55.34 o
  13   2   5        660.03        644.49        73.44 o
  14   2   5       3072.72       3122.42       150.13 o
  15   2   5       3806.35       4010.53       178.73 o
  16   2   5         45.49         45.71        98.61 o
   0   3   5      30040.34      29390.33       790.08 o
   1   3   5      21078.70      20206.60       385.39 o
   2   3   5       1524.02       1609.08        49.21 o
   3   3   5      19154.05      19266.83       353.05 o
   4   3   5      20969.01      20342.46       361.29 o
   5   3   5      10441.84      10314.37       202.62 o
   6   3   5       7758.10       7759.06       159.55 o
   7   3   5       8057.40       8078.94       183.33 o
   8   3   5       7497.66       7591.03       177.18 o
   9   3   5       2278.70       2410.78        89.79 o
  10   3   5       7742.75       7326.08       195.66 o
  11   3   5       1519.70       1564.15        82.17 o
  12   3   5       1277.32       1351.64        87.77 o
  13   3   5        113.67         37.17        68.75 o
  14   3   5       3545.70       3386.58       183.72 o
  15   3   5         68.92        -59.43        94.10 o
  16   3   5         52.91        292.57       133.44 o
   1   4   5      19890.81      19664.96       366.03 o
   2   4   5      46102.31      45105.38       803.77 o
   3   4   5       7084.85       6988.39       141.31 o
   4   4   5       1885.16       1941.53        56.07 o
   5   4   5      20979.78      20880.19       388.08 o
   6   4   5      21926.32      22226.24       413.07 o
   7   4   5        433.21        463.65        51.75 o
   8   4   5       3671.76       3517.53       105.72 o
   9   4   5      10661.45      10881.45       254.49 o
  10   4   5       5097.27       5290.44       202.18 o
  11   4   5        147.48         49.44        60.33 o
  12   4   5       2668.39       2613.50       137.21 o
  13   4   5       2635.98       2759.21       156.27 o
  14   4   5        449.02        384.41       121.91 o
  15   4   5        287.58        317.43       133.07 o
   0   5   5        260.17        480.25        67.39 o
   1   5   5          4.40         19.64        32.58 o
   2   5   5         11.60         -8.39        35.75 o
   3   5   5       2475.20       2559.21        79.28 o
   4   5   5        646.15        642.98        45.61 o
   5   5   5       3148.46       2938.72        89.93 o
   6   5   5         35.74         -5.54        37.34 o
   7   5   5       4182.48       4019.72       134.22 o
   8   5   5       1725.87       1739.18        85.19 o
   9   5   5       5755.44       6072.89       178.36 o
  10   5   5          4.00        -61.37        61.37 o
  11   5   5       2204.69       2300.07       116.15 o
  12   5   5       2161.31       2026.17       114.89 o
  13   5   5       3722.20       4003.07       185.66 o
  14   5   5         13.26        -47.30       110.77 o
  15   5   5        446.11        521.49       128.26 o
   1   6   5        116.74         68.13        39.81 o
   2   6   5        121.43        133.09        41.28 o
   3   6   5        200.77        182.26        42.83 o
   4   6   5        406.04        424.25        52.43 o
   5   6   5        379.01        288.08        49.42 o
   6   6   5        428.23        394.03        52.47 o
   7   6   5       1406.94       1413.73        80.71 o
   8   6   5        591.13        617.98        67.04 o
   9   6   5        145.79        190.97        63.31 o
  10   6   5        798.68        687.19        76.09 o
  11   6   5       1943.28       2067.48       125.01 o
  12   6   5        207.75        140.39        85.78 o
  13   6   5          4.50        105.92       126.20 o
  14   6   5        710.27        642.41       144.60 o
   0   7   5      28906.09      31055.58       908.12 o
   1   7   5      19550.11      19796.52       495.60 o
   2   7   5       1406.92       1373.39        70.67 o
   3   7   5      22327.33      22135.27       494.18 o
   4   7   5      21954.97      20960.76       470.15 o
   5   7   5       7292.96       7278.06       210.77 o
   6   7   5       7826.00       7380.49       201.38 o
   7   7   5      11997.60      12017.71       353.36 o
   8   7   5       9647.46       9128.91       287.51 o
   9   7   5        692.74        711.22        92.91 o
  10   7   5       8565.60       8617.98       284.99 o
  11   7   5       2915.32       3297.60       167.20 o
  12   7   5       2374.53       2672.52       188.68 o
  13   7   5         49.79        100.34       129.91 o
   1   8   5       1598.43       1538.53        83.63 o
   2   8   5       3643.62       3502.37       124.74 o
   3   8   5        936.35        918.04        78.46 o
   4   8   5        657.96        638.65        73.37 o
   5   8   5       1676.80       1696.91        97.50 o
   6   8   5       1364.74       1219.34        90.34 o
   7   8   5        428.26        341.80        84.49 o
   8   8   5       1192.86       1287.02       113.75 o
   9   8   5       1000.56       1048.10       110.40 o
  10   8   5         75.46         98.29        97.13 o
  11   8   5        226.58        141.61       109.72 o
  12   8   5        695.53        627.32       139.91 o
   0   9   5       1314.78       1259.65       149.66 o
   1   9   5        409.52        471.82        73.22 o
   2   9   5          1.60        -66.68        66.68 o
   3   9   5       3768.83       3745.12       219.65 o
   4   9   5       1667.85       1587.93       108.03 o
   5   9   5        843.86        720.57        95.20 o
   6   9   5          5.00          0.67        78.34 o
   7   9   5       4652.11       4274.86       201.24 o
   8   9   5       2276.00       1977.63       147.61 o
   9   9   5       2929.83       2911.04       165.25 o
  10   9   5          2.36       -108.94       108.94 o
  11   9   5       2139.09       2137.74       168.86 o
   1  10   5       2264.59       2395.89       121.77 o
   2  10   5       5737.83       5367.97       196.88 o
   3  10   5       1567.23       1702.36       118.15 o
   4  10   5        252.10        242.87        96.03 o
   5  10   5       2099.28       2048.13       131.09 o
   6  10   5       2647.03       2802.70       158.21 o
   7  10   5        773.55        587.78       121.71 o
   8  10   5        476.85        618.00       124.03 o
   9  10   5       1174.31       1357.39       184.04 o
  10  10   5        431.00        744.79       160.95 o
   0  11   5      10423.76      10217.71       456.49 o
   1  11   5       7425.71       7317.42       262.95 o
   2  11   5        440.25        437.35       100.39 o
   3  11   5       8889.51       9084.62       286.67 o
   4  11   5       8076.78       8046.52       267.54 o
   5  11   5       2658.25       2770.64       156.46 o
   6  11   5       2533.80       2144.09       152.01 o
   7  11   5       5095.06       5065.81       239.19 o
   8  11   5       3728.25       3774.07       240.78 o
   1  12   5        367.23        410.71       104.28 o
   2  12   5        891.20        956.53       119.40 o
   3  12   5         33.27        -65.75       109.70 o
   4  12   5        102.33        189.28       109.75 o
   0   0   6        270.91        231.08        57.31 o
   1   0   6       7325.47       6336.38       177.17 o
   2   0   6       2497.53       2517.71        85.18 o
   3   0   6      19405.21      18351.65       459.64 o
   4   0   6        202.17        228.11        30.49 o
   5   0   6        295.57        276.08        32.04 o
   6   0   6      11802.76      11864.10       419.00 o
   7   0   6      17975.50      17378.74       759.23 o
   8   0   6         84.88         64.80        53.00 o
   9   0   6        364.39        353.07        71.02 o
  10   0   6      10776.00      10251.88       345.15 o
  11   0   6       7583.81       7118.61       265.65 o
  12   0   6         26.42         35.72        88.13 o
  13   0   6        439.04        228.48       100.97 o
  14   0   6       4505.38       4254.83       259.06 o
  15   0   6       1367.52       1394.62       156.26 o
  16   0   6         11.52        -73.67       134.08 o
   1   1   6        476.13        515.73        26.77 o
   2   1   6      16592.37      17494.85       311.70 o
   3   1   6        147.70        182.47        20.86 o
   4   1   6       2834.93       2984.32        71.15 o
   5   1   6       2539.06       2649.05        82.11 o
   6   1   6       7121.30       7437.33       173.82 o
   7   1   6        597.35        617.42        45.77 o
   8   1   6       4705.41       4698.30       128.56 o
   9   1   6       3040.60       2912.43        98.41 o
  10   1   6       1418.44       1285.81        86.43 o
  11   1   6        315.32        259.98        56.57 o
  12   1   6       2754.75       2712.61       110.10 o
  13   1   6       1767.25       1678.26        96.86 o
  14   1   6         71.66        -42.38        80.01 o
  15   1   6         50.17        -77.33        82.99 o
  16   1   6        746.90        811.44       116.24 o
   0   2   6       3346.83       3328.71       107.77 o
   1   2   6     105365.46      99579.91      1810.21 o
   2   2   6         56.49         56.51        20.03 o
   3   2   6      81666.33      82061.31      1387.17 o
   4   2   6       1210.99       1287.74        41.75 o
   5   2   6      66335.77      66104.27      1161.58 o
   6   2   6        304.19        328.36        36.31 o
   7   2   6      30551.76      30924.87       606.12 o
   8   2   6         67.16         27.43        39.72 o
   9   2   6      22984.76      22482.00       478.07 o
  10   2   6        315.51        296.65        56.69 o
  11   2   6       4936.39       4867.33       153.82 o
  12   2   6       1201.16       1268.75        81.02 o
  13   2   6       4556.33       4533.98       151.03 o
  14   2   6        151.50         40.08        80.47 o
  15   2   6        107.14         68.84        96.21 o
  16   2   6       1238.13       1199.88       160.19 o
   1   3   6        153.47        169.83        28.51 o
   2   3   6      30968.06      30789.31       598.34 o
   3   3   6       1247.29       1252.47        41.67 o
   4   3   6        415.67        507.78        29.66 o
   5   3   6         41.01         -3.45        26.45 o
   6   3   6      14261.39      14669.99       305.71 o
   7   3   6       3556.75       3555.94       101.28 o
   8   3   6        799.07        772.16        56.26 o
   9   3   6        133.37        155.41        48.93 o
  10   3   6       2793.78       2793.27       106.63 o
  11   3   6       4586.09       4489.71       150.03 o
  12   3   6        550.47        503.60        75.71 o
  13   3   6        217.07        221.25        74.14 o
  14   3   6         99.43        137.03        92.16 o
  15   3   6       3249.62       3180.08       286.62 o
   0   4   6        153.78        182.55        43.34 o
   1   4   6       3042.04       2882.02        81.00 o
   2   4   6        753.98        720.37        41.26 o
   3   4   6      10520.67      10507.23       210.93 o
   4   4   6        109.02        148.70        32.38 o
   5   4   6          0.48        -23.72        31.56 o
   6   4   6       3798.92       3862.29       108.16 o
   7   4   6      11410.48      11586.15       267.25 o
   8   4   6         41.08         38.94        46.80 o
   9   4   6        650.02        658.94        71.20 o
  10   4   6       3415.02       3579.88       146.79 o
  11   4   6       5696.55       5772.19       190.46 o
  12   4   6          6.25        -13.01        72.78 o
  13   4   6        504.30        505.31        91.59 o
  14   4   6       1200.82       1391.50       146.58 o
  15   4   6       1321.75       1211.22       229.20 o
   1   5   6        198.47        171.62        35.26 o
   2   5   6        173.91        122.42        44.61 o
   3   5   6       1889.93       1904.20        70.74 o
   4   5   6       2918.60       2748.35        93.01 o
   5   5   6       3462.59       3450.31       108.85 o
   6   5   6        122.59          7.90        45.65 o
   7   5   6       5380.03       5436.89       170.02 o
   8   5   6       5028.85       5090.11       156.13 o
   9   5   6       4341.88       4332.38       153.29 o
  10   5   6         72.70          5.62        67.04 o
  11   5   6       4238.16       4375.92       163.10 o
  12   5   6       2798.69       2872.61       137.22 o
  13   5   6       2144.51       2238.32       136.51 o
  14   5   6         36.73        177.56       112.79 o
   0   6   6        958.19        917.47        87.32 o
   1   6   6      26988.80      26432.46       550.93 o
   2   6   6         11.71         78.98        43.33 o
   3   6   6      18328.70      17800.55       419.10 o
   4   6   6        368.28        325.07        54.12 o
   5   6   6      20264.16      19995.30       430.97 o
   6   6   6         58.28         87.36        56.98 o
   7   6   6       5713.95       5683.94       181.13 o
   8   6   6         15.67         21.76        61.29 o
   9   6   6       8277.91       8316.65       241.95 o
  10   6   6         49.27        126.37        79.95 o
  11   6   6        527.57        531.31        94.44 o
  12   6   6        352.24        345.28        96.81 o
  13   6   6       1849.44       1935.25       144.44 o
  14   6   6         13.54        -22.75       148.47 o
   1   7   6         71.57         90.97        49.24 o
   2   7   6      35134.34      34456.18       722.08 o
   3   7   6       2194.88       1930.60        93.68 o
   4   7   6         44.34         13.88        54.54 o
   5   7   6        101.31        133.83        57.45 o
   6   7   6      17328.73      17020.68       418.36 o
   7   7   6       6365.47       6411.02       212.05 o
   8   7   6        118.03        142.67        80.18 o
   9   7   6         43.98        127.56        83.64 o
  10   7   6       3829.99       3540.63       169.24 o
  11   7   6       7288.90       7113.72       280.48 o
  12   7   6        128.27        173.23       123.21 o
  13   7   6          9.18       -120.80       120.80 o
   0   8   6         40.40         81.38        75.40 o
   1   8   6       2988.14       2900.34       113.24 o
   2   8   6        140.21        132.53        63.48 o
   3   8   6        812.76        826.86        77.34 o
   4   8   6          1.60         71.83        63.98 o
   5   8   6       4096.92       3601.98       139.83 o
   6   8   6        764.51        676.00        90.56 o
   7   8   6         14.30         -9.16        83.73 o
   8   8   6         80.58          5.21        85.80 o
   9   8   6       2687.00       2878.04       158.11 o
  10   8   6        793.77        881.06       113.47 o
  11   8   6         60.85         52.73       132.89 o
  12   8   6        240.35        416.87       161.76 o
   1   9   6        209.15        167.45        68.40 o
   2   9   6          9.82          1.81        69.04 o
   3   9   6       1478.98       1589.77       106.12 o
   4   9   6       1888.05       1877.95       114.52 o
   5   9   6       2807.63       2686.62       136.17 o
   6   9   6         13.27         61.55        81.84 o
   7   9   6       5231.66       5114.04       209.04 o
   8   9   6       3463.98       3678.99       182.09 o
   9   9   6       3456.39       3391.78       176.91 o
  10   9   6         14.60        -95.63        95.63 o
  11   9   6       5221.64       4935.38       318.17 o
   0  10   6         42.20         92.86       105.86 o
   1  10   6        965.72       1160.40       101.76 o
   2  10   6        175.63        164.98        84.96 o
   3  10   6        132.43         95.89        84.27 o
   4  10   6         14.73        108.01        82.89 o
   5  10   6       1543.18       1404.73       119.54 o
   6  10   6        986.89       1022.02       116.98 o
   7  10   6         41.65         11.34       106.56 o
   8  10   6          2.61        -18.38       107.17 o
   9  10   6       1053.92       1155.93       146.96 o
   1  11   6          2.72        -19.02        90.85 o
   2  11   6       9430.81       9953.09       305.49 o
   3  11   6        790.73        630.03       105.74 o
   4  11   6          3.93        -75.06        91.67 o
   5  11   6        113.63         11.58        98.82 o
   6  11   6       4635.80       4631.92       226.25 o
   7  11   6       2716.08       2735.06       184.64 o
   0  12   6        167.55        136.94       153.56 o
   1  12   6       6779.69       6715.66       261.71 o
   2  12   6         12.54        203.20       110.22 o
   3  12   6       4713.88       4925.94       311.31 o
   1   0   7       6966.57       6709.25       190.87 o
   2   0   7       8154.18       7925.91       218.00 o
   3   0   7       5105.60       5159.74       152.49 o
   4   0   7       8256.45       8593.92       234.28 o
   5   0   7       2709.28       2597.35       102.23 o
   6   0   7       7311.79       7489.08       254.33 o
   7   0   7        698.05        762.53        80.15 o
   8   0   7      15293.26      15320.66       477.72 o
   9   0   7         77.55         44.84        76.52 o
  10   0   7       5162.96       5262.58       213.76 o
  11   0   7        187.02        185.14       113.00 o
  12   0   7       9860.90       9602.28       345.51 o
  13   0   7        323.72        316.50       132.99 o
  14   0   7       2542.75       2654.90       292.01 o
  15   0   7        803.07       1021.92       154.99 o
   0   1   7      17490.12      17665.00       448.57 o
   1   1   7       5332.41       5556.18       116.01 o
   2   1   7         12.68         35.05        21.86 o
   3   1   7       2319.64       2515.48        63.48 o
   4   1   7      13110.24      13904.87       261.90 o
   5   1   7       3689.94       3870.74        96.52 o
   6   1   7         42.19        109.79        35.80 o
   7   1   7         84.38        119.17        42.44 o
   8   1   7       6241.45       6262.27       162.96 o
   9   1   7        784.56        877.31        63.30 o
  10   1   7          5.24        -34.79        52.65 o
  11   1   7        202.07        245.14        59.85 o
  12   1   7       2130.53       2067.15        98.94 o
  13   1   7          1.30        -35.78        65.04 o
  14   1   7         18.59        -27.03        71.30 o
  15   1   7        290.28        141.46       102.15 o
   1   2   7       3727.40       3766.42       114.69 o
   2   2   7       6680.94       6564.95       138.46 o
   3   2   7      17399.00      17629.42       330.21 o
   4   2   7       2420.94       2502.92        72.22 o
   5   2   7        262.47        263.95        32.70 o
   6   2   7       1470.27       1397.74        58.63 o
   7   2   7      21860.61      22496.39       473.88 o
   8   2   7       4387.21       4498.89       129.39 o
   9   2   7       2780.98       2641.88        98.23 o
  10   2   7         48.28         32.59        56.72 o
  11   2   7      12892.72      13092.48       323.49 o
  12   2   7       2851.49       2688.84       119.35 o
  13   2   7       2387.42       2309.47       117.39 o
  14   2   7        720.06        898.94        95.07 o
  15   2   7       4035.59       4176.74       190.54 o
   0   3   7      10103.94       9799.98       290.51 o
   1   3   7       2065.55       2040.73        66.60 o
   2   3   7         29.05         29.14        29.66 o
   3   3   7       5909.29       5858.51       134.77 o
   4   3   7       6288.80       6122.99       145.48 o
   5   3   7        312.36        296.88        37.82 o
   6   3   7        151.91        253.12        45.00 o
   7   3   7       7593.56       8026.33       196.91 o
   8   3   7       1324.42       1390.43        77.90 o
   9   3   7         84.56         18.48        55.16 o
  10   3   7        137.28        242.72        61.14 o
  11   3   7       5129.96       5233.44       168.28 o
  12   3   7          4.45        -53.98        68.66 o
  13   3   7        170.49        138.33        83.61 o
  14   3   7         46.27         43.65        86.64 o
  15   3   7       1943.48       2018.39       164.86 o
   1   4   7      11003.06      10741.16       225.97 o
   2   4   7      11968.05      11435.13       245.55 o
   3   4   7       9029.08       8708.11       189.98 o
   4   4   7       6898.33       6838.55       164.38 o
   5   4   7       5008.79       5092.69       133.32 o
   6   4   7       8675.24       9226.92       235.50 o
   7   4   7       2464.08       2404.66        98.30 o
   8   4   7      13383.84      13496.00       365.66 o
   9   4   7        619.20        553.90        72.31 o
  10   4   7       4673.00       4562.43       163.04 o
  11   4   7         18.08         14.63        77.92 o
  12   4   7       9739.55      10077.34       288.76 o
  13   4   7         14.24         -5.90        83.93 o
  14   4   7       1789.72       1788.40       177.05 o
  15   4   7        374.59        208.30       190.89 o
   0   5   7      39590.29      38688.93      1108.96 o
   1   5   7      11414.85      11314.69       249.56 o
   2   5   7        246.65        288.59        40.91 o
   3   5   7       7451.96       7113.19       180.56 o
   4   5   7      29760.41      29770.96       618.98 o
   5   5   7       7159.54       7126.50       182.15 o
   6   5   7       1137.68       1221.92        79.11 o
   7   5   7       1556.05       1575.13        92.96 o
   8   5   7      12929.29      12976.67       358.69 o
   9   5   7       1657.79       1662.86       121.63 o
  10   5   7        794.90        654.66        98.82 o
  11   5   7          2.97         46.10        80.38 o
  12   5   7       3407.02       3318.00       160.45 o
  13   5   7         25.10        -20.63        95.47 o
  14   5   7        133.96        -41.73       118.12 o
   1   6   7       2401.57       2324.15        89.29 o
   2   6   7       4109.27       4273.01       143.13 o
   3   6   7       7801.15       7317.49       197.91 o
   4   6   7         74.33         31.19        50.80 o
   5   6   7          0.09        -24.11        50.78 o
   6   6   7       1490.17       1459.67        98.58 o
   7   6   7       8459.90       8119.72       235.39 o
   8   6   7        118.46        162.60        75.01 o
   9   6   7        829.68        852.47        92.28 o
  10   6   7         84.43        -55.80        82.33 o
  11   6   7       4280.22       4189.90       181.22 o
  12   6   7         52.38        -10.53        92.04 o
  13   6   7        940.74       1211.70       172.91 o
   0   7   7      18642.47      18862.48       615.79 o
   1   7   7       4340.04       4456.94       135.22 o
   2   7   7        140.95        171.18        55.99 o
   3   7   7       8004.20       7627.39       208.28 o
   4   7   7      12681.11      12447.58       411.64 o
   5   7   7       1246.87       1220.13        87.39 o
   6   7   7        715.44        646.42        87.66 o
   7   7   7       7673.23       7647.96       243.04 o
   8   7   7       3669.67       3681.37       160.26 o
   9   7   7        283.51        227.99        91.34 o
  10   7   7        625.66        683.84       170.18 o
  11   7   7       3917.38       4469.21       243.03 o
  12   7   7        248.11        205.19       149.12 o
   1   8   7       2619.66       2965.37       135.45 o
   2   8   7       3175.82       3389.10       184.30 o
   3   8   7       4188.89       4016.50       147.25 o
   4   8   7        184.46        178.51        68.51 o
   5   8   7        377.66        271.57        81.25 o
   6   8   7       1838.67       1943.26       129.63 o
   7   8   7       2828.41       2525.41       146.01 o
   8   8   7        325.37        202.71        94.28 o
   9   8   7         93.59         89.24        99.25 o
  10   8   7        608.53        401.90       119.93 o
  11   8   7        878.40       1091.01       141.19 o
   0   9   7      39292.16      37844.64      1354.46 o
   1   9   7      10551.11       9843.08       320.13 o
   2   9   7        103.85        181.48        72.62 o
   3   9   7       9427.07       9194.79       274.35 o
   4   9   7      29851.50      29022.64       711.43 o
   5   9   7       5669.06       5540.39       201.08 o
   6   9   7        455.23        371.65        96.46 o
   7   9   7       4087.42       3969.67       188.74 o
   8   9   7      13075.67      12698.03       398.72 o
   9   9   7       1189.85        873.73       208.88 o
  10   9   7        247.09        342.04       117.02 o
   1  10   7        640.38        667.19        94.80 o
   2  10   7       1098.94       1387.40       109.78 o
   3  10   7       1314.10       1407.50       109.10 o
   4  10   7        356.53        582.31        97.78 o
   5  10   7         18.11         66.78        91.69 o
   6  10   7        691.78        677.66       123.14 o
   7  10   7        929.71        895.39       133.10 o
   8  10   7        713.84        624.84       128.49 o
   0  11   7       8809.23       9615.33       448.34 o
   1  11   7       1920.09       2115.91       145.06 o
   2  11   7         35.13         20.50        93.60 o
   3  11   7       3818.14       4157.84       251.30 o
   4  11   7       6127.02       6884.58       241.80 o
   5  11   7        448.40        428.97       135.54 o
   6  11   7        170.70        108.34       154.29 o
   0   0   8     147066.20     131234.88      4410.28 o
   1   0   8       2669.04       2637.15        98.90 o
   2   0   8         44.38        156.80        39.33 o
   3   0   8        482.19        446.25        47.77 o
   4   0   8     103222.41     103969.67      2478.47 o
   5   0   8       4694.60       4751.77       180.77 o
   6   0   8        303.01        315.68        62.41 o
   7   0   8          5.22         62.67        58.23 o
   8   0   8      35175.29      34563.71      1007.65 o
   9   0   8       4126.64       4167.09       188.02 o
  10   0   8        500.73        373.18        96.57 o
  11   0   8        148.29          2.37        90.58 o
  12   0   8       4971.76       4747.56       218.62 o
  13   0   8       2059.57       2079.95       172.22 o
  14   0   8        425.71        351.68       108.52 o
  15   0   8        137.36        -19.85       149.04 o
   1   1   8       2056.28       2049.33        59.75 o
   2   1   8         46.71          2.00        24.78 o
   3   1   8       1384.16       1513.61        50.30 o
   4   1   8         22.80         20.97        27.52 o
   5   1   8       1600.53       1752.31        64.71 o
   6   1   8        186.90        183.07        42.37 o
   7   1   8        538.13        613.66        53.41 o
   8   1   8         12.25        -35.68        45.82 o
   9   1   8        715.51        755.05        70.22 o
  10   1   8       1059.82       1140.30        81.65 o
  11   1   8        135.64        147.97        66.91 o
  12   1   8         15.18         66.55        72.82 o
  13   1   8        193.34         98.58        75.84 o
  14   1   8       1224.44       1200.22       103.41 o
  15   1   8         20.62        -51.83       102.94 o
   0   2   8       5928.02       5725.14       188.65 o
   1   2   8        187.25        135.27        33.10 o
   2   2   8       2679.16       2711.56        79.85 o
   3   2   8         51.08        112.15        32.28 o
   4   2   8       4256.47       4261.14       107.38 o
   5   2   8       1290.02       1274.88        62.48 o
   6   2   8      13452.04      13537.76       335.44 o
   7   2   8        202.51        220.73        52.89 o
   8   2   8       1609.20       1712.75        84.94 o
   9   2   8       2048.12       2196.47        99.80 o
  10   2   8      12046.01      12295.19       307.98 o
  11   2   8        100.08        127.33        69.15 o
  12   2   8        308.41        365.28        78.61 o
  13   2   8       1621.28       1633.87       108.28 o
  14   2   8       4175.65       4028.69       166.81 o
  15   2   8          8.88         63.29       104.17 o
   1   3   8        724.76        798.52        47.10 o
   2   3   8         44.12         34.98        34.22 o
   3   3   8       1146.81       1087.06        56.43 o
   4   3   8       5803.02       5630.82       141.96 o
   5   3   8        209.89        142.42        47.13 o
   6   3   8         92.26         32.90        47.98 o
   7   3   8        962.80        969.21        73.37 o
   8   3   8      10767.52      11078.57       292.31 o
   9   3   8         11.32         25.45        62.12 o
  10   3   8        141.85         87.17        68.00 o
  11   3   8        499.49        460.99        80.29 o
  12   3   8       7225.48       6578.76       215.87 o
  13   3   8         18.60         -5.60        93.49 o
  14   3   8        120.92        110.26       101.88 o
   0   4   8     135395.44     130431.26      3866.30 o
   1   4   8       2512.12       2493.33        81.74 o
   2   4   8        135.93        130.94        37.82 o
   3   4   8        483.14        485.31        51.68 o
   4   4   8      97051.64      93879.41      1773.87 o
   5   4   8       4129.41       3976.03       135.35 o
   6   4   8        804.42        788.01        73.15 o
   7   4   8         10.07         61.73        57.92 o
   8   4   8      35949.77      37172.59       895.74 o
   9   4   8       3410.60       3246.53       145.92 o
  10   4   8       1009.45       1256.83       107.69 o
  11   4   8        239.52        277.56        89.53 o
  12   4   8       6372.84       6649.97       251.34 o
  13   4   8       1575.92       1889.80       137.78 o
  14   4   8        604.49        646.90       117.53 o
   1   5   8       4857.03       4974.62       142.14 o
   2   5   8         93.56         56.16        44.35 o
   3   5   8       3315.23       3377.42       132.82 o
   4   5   8        376.68        328.81        51.84 o
   5   5   8       4086.87       4097.66       144.22 o
   6   5   8        435.88        491.80        71.67 o
   7   5   8       1326.63       1421.31        99.30 o
   8   5   8        714.76        803.41        91.53 o
   9   5   8       2007.97       1993.60       125.24 o
  10   5   8       2530.17       2534.59       137.94 o
  11   5   8        305.16        420.75       105.47 o
  12   5   8        445.39        348.10       103.17 o
  13   5   8        586.56        388.55       108.62 o
   0   6   8       2403.11       2366.38       134.28 o
   1   6   8         12.94         59.46        47.21 o
   2   6   8       1016.32        964.74        74.21 o
   3   6   8        129.45         90.05        54.61 o
   4   6   8       1820.20       1839.65        92.91 o
   5   6   8         76.91         97.55        70.82 o
   6   6   8       5363.12       5320.25       192.08 o
   7   6   8        108.36        149.35        79.39 o
   8   6   8        795.27        691.70        93.83 o
   9   6   8        301.77        157.45        96.09 o
  10   6   8       5127.21       4951.74       197.01 o
  11   6   8         17.89        -32.95        91.04 o
  12   6   8        195.18        219.41       107.26 o
  13   6   8        345.94        421.58       117.82 o
   1   7   8       2212.58       2121.84       101.47 o
   2   7   8        101.81        203.98        60.78 o
   3   7   8       2198.39       2262.61       104.73 o
   4   7   8       5014.40       5078.74       162.71 o
   5   7   8       1277.29       1485.05       106.06 o
   6   7   8          6.13         14.37        73.64 o
   7   7   8       1336.56       1414.84       109.63 o
   8   7   8       9348.71       8730.15       276.66 o
   9   7   8        368.69        452.80       106.38 o
  10   7   8         31.52          9.27       118.55 o
  11   7   8        533.26        725.63       131.73 o
  12   7   8       5878.84       6044.62       270.37 o
   0   8   8       6609.32       6716.90       296.98 o
   1   8   8        144.86        159.47        63.75 o
   2   8   8        247.61        325.22        66.75 o
   3   8   8         31.98        -30.05        67.59 o
   4   8   8       4497.00       4464.28       167.69 o
   5   8   8        237.16        175.02        85.46 o
   6   8   8       1382.53       1342.83       126.85 o
   7   8   8          0.04        -87.66        87.66 o
   8   8   8       1300.38       1235.40       140.84 o
   9   8   8        185.05        -54.74       116.43 o
  10   8   8       1478.73       1623.43       166.06 o
  11   8   8          5.97       -161.50       183.68 o
   1   9   8       5671.71       5403.35       189.69 o
   2   9   8        239.02        295.54        81.04 o
   3   9   8       4621.69       4559.34       165.97 o
   4   9   8       1569.56       1428.90       103.48 o
   5   9   8       4170.64       3812.46       184.20 o
   6   9   8         85.05        -15.26        99.87 o
   7   9   8       2316.77       2152.69       147.41 o
   8   9   8       3403.18       3264.18       178.56 o
   9   9   8       1777.07       1752.76       149.92 o
   0  10   8      12207.49      12177.20       520.01 o
   1  10   8        182.91        177.33        93.12 o
   2  10   8        132.30        216.07        87.36 o
   3  10   8        129.31         70.38        86.21 o
   4  10   8       8963.33       9875.47       350.27 o
   5  10   8        118.58        234.79       126.33 o
   6  10   8        746.77        869.51       131.54 o
   7  10   8         32.19         -7.64       115.91 o
   1  11   8       1609.23       1509.53       128.96 o
   2  11   8        124.02        206.80       103.71 o
   3  11   8       1600.34       1888.26       128.12 o
   4  11   8       2366.82       2596.68       175.68 o
   1   0   9       1233.09       1189.92        68.92 o
   2   0   9       4142.14       4072.81       137.88 o
   3   0   9        985.11       1019.34        63.78 o
   4   0   9       4486.85       4650.67       182.11 o
   5   0   9       2093.12       2138.30       114.65 o
   6   0   9       1400.76       1562.61       103.39 o
   7   0   9       1300.02       1197.55        99.40 o
   8   0   9       7874.29       7637.17       310.43 o
   9   0   9       2538.05       2760.65       210.89 o
  10   0   9         45.21        110.26        95.46 o
  11   0   9       1548.71       1651.07       152.81 o
  12   0   9       4415.80       4376.25       357.61 o
  13   0   9       1794.33       1419.48       161.13 o
  14   0   9        100.02        -66.60       124.17 o
   0   1   9       2926.73       2826.74       118.48 o
   1   1   9       3890.16       3942.44       116.25 o
   2   1   9         53.50         20.07        34.12 o
   3   1   9        720.86        708.62        45.06 o
   4   1   9       2424.33       2430.68        86.31 o
   5   1   9       5102.54       4931.65       144.21 o
   6   1   9        253.15        157.36        51.83 o
   7   1   9         84.97         59.83        52.03 o
   8   1   9       1398.55       1503.31        84.10 o
   9   1   9       2760.60       2566.91       110.31 o
  10   1   9        176.61        190.08        72.18 o
  11   1   9        647.38        505.30        84.39 o
  12   1   9        557.38        473.94        90.41 o
  13   1   9        644.15        452.58        90.44 o
  14   1   9         24.61         10.70        93.96 o
   1   2   9      16794.46      16746.41       333.48 o
   2   2   9      75815.91      73757.30      1346.99 o
   3   2   9      23090.81      22812.27       461.39 o
   4   2   9        290.50        363.10        47.77 o
   5   2   9       5420.15       5449.73       156.44 o
   6   2   9      36838.18      37093.94       835.72 o
   7   2   9      16260.15      16615.18       409.33 o
   8   2   9        391.58        468.63        69.07 o
   9   2   9        488.31        523.25        75.30 o
  10   2   9       8025.59       8535.62       259.05 o
  11   2   9       6124.57       6109.20       205.07 o
  12   2   9        110.28        -58.10        80.59 o
  13   2   9         18.46        -81.73        81.73 o
  14   2   9        437.39        247.86        98.13 o
   0   3   9       2759.19       2644.85       119.49 o
   1   3   9       2486.28       2505.92        82.02 o
   2   3   9        209.13        226.90        40.26 o
   3   3   9       4701.03       4596.78       126.07 o
   4   3   9       1426.35       1308.91        68.60 o
   5   3   9        889.08       1021.65        68.68 o
   6   3   9       1192.88       1311.08        82.99 o
   7   3   9       4964.88       5078.13       169.54 o
   8   3   9         79.80         44.26        64.95 o
   9   3   9        433.80        312.42        73.95 o
  10   3   9       1382.57       1536.38       107.33 o
  11   3   9       2950.53       2920.45       149.90 o
  12   3   9        161.33        154.95        97.31 o
  13   3   9        339.57        409.81       107.62 o
  14   3   9        781.39        629.44       125.47 o
   1   4   9         50.51        109.06        42.45 o
   2   4   9        325.59        342.66        48.16 o
   3   4   9        223.71        245.06        49.06 o
   4   4   9       4104.61       3989.60       131.55 o
   5   4   9         84.31         31.65        77.12 o
   6   4   9         64.65         61.54        60.73 o
   7   4   9        874.33        846.75        87.76 o
   8   4   9       7833.48       7976.94       252.68 o
   9   4   9        135.04        302.56        87.20 o
  10   4   9          7.40        -73.52        83.12 o
  11   4   9       1607.12       1549.47       122.27 o
  12   4   9       5344.65       5645.14       222.33 o
  13   4   9         64.68        155.15       132.58 o
   0   5   9       3294.84       2982.32       178.61 o
   1   5   9       4057.67       3882.86       125.49 o
   2   5   9        704.65        672.87        66.33 o
   3   5   9        887.42        834.16        64.57 o
   4   5   9       2197.81       2293.22       112.93 o
   5   5   9       5415.73       5397.96       178.10 o
   6   5   9       3752.44       3708.91       180.03 o
   7   5   9         73.29        176.93        77.38 o
   8   5   9        575.02        717.61        97.09 o
   9   5   9       3324.30       3390.47       158.13 o
  10   5   9       3654.82       3707.82       200.22 o
  11   5   9        694.74        510.88       106.84 o
  12   5   9         27.31        -10.39       112.86 o
  13   5   9       1099.66       1109.60       142.46 o
   1   6   9       5454.68       5249.84       161.29 o
   2   6   9      25215.42      25011.10       559.70 o
   3   6   9       6747.72       6458.00       198.78 o
   4   6   9         29.87        -21.19        63.47 o
   5   6   9       1931.57       2115.03       118.01 o
   6   6   9      12871.30      12905.91       366.37 o
   7   6   9       3984.00       4194.69       187.75 o
   8   6   9        106.37        -69.90        87.88 o
   9   6   9        194.85        112.01       101.73 o
  10   6   9       3088.37       2979.18       170.47 o
  11   6   9       1013.72       1317.56       145.00 o
  12   6   9        166.72         87.04       117.96 o
   0   7   9       2071.69       1949.54       152.34 o
   1   7   9       1901.94       1757.77       116.14 o
   2   7   9        596.09        588.97        71.09 o
   3   7   9       2864.68       2730.31       117.06 o
   4   7   9        956.24        805.56        84.91 o
   5   7   9       1036.40        915.36        97.78 o
   6   7   9       3383.20       3434.45       159.24 o
   7   7   9       2702.50       2421.04       138.19 o
   8   7   9          2.01        -25.54       112.98 o
   9   7   9        680.92        615.10       125.12 o
  10   7   9       3804.55       4065.54       200.34 o
  11   7   9       1446.82       1315.19       177.01 o
   1   8   9        386.01        418.23        73.67 o
   2   8   9       2123.76       2245.89       114.80 o
   3   8   9       1142.00       1086.18        87.94 o
   4   8   9        218.75        235.33        80.36 o
   5   8   9         11.71         23.14        82.59 o
   6   8   9       1260.06       1172.15       117.52 o
   7   8   9        948.89        876.13       116.23 o
   8   8   9        376.75        346.86       109.39 o
   9   8   9        404.49        309.22       129.09 o
  10   8   9        441.39        281.29       180.56 o
   0   9   9       6348.34       6317.62       326.82 o
   1   9   9       7186.95       7092.31       296.70 o
   2   9   9        522.22        523.72        98.77 o
   3   9   9       3193.26       3046.46       158.86 o
   4   9   9       4384.67       4364.27       177.16 o
   5   9   9       7859.45       8215.27       287.31 o
   6   9   9       2826.42       2787.44       185.93 o
   7   9   9        430.73        436.73       115.51 o
   8   9   9       1330.97       1405.16       180.94 o
   1  10   9        261.14        331.67       111.19 o
   2  10   9       1588.70       1601.07       128.20 o
   3  10   9        266.82        140.91        87.93 o
   4  10   9        330.03        375.33       110.31 o
   5  10   9         40.21        215.51       116.31 o
   6  10   9        949.41        961.84       203.23 o
   0  11   9       1326.70       1334.84       339.85 o
   0   0  10         90.59        185.33        86.71 o
   1   0  10       1654.65       1599.64        98.68 o
   2   0  10       2158.56       2137.32       171.71 o
   3   0  10         86.87        148.98        73.80 o
   4   0  10         10.47         24.10        71.63 o
   5   0  10       5808.21       5381.34       236.75 o
   6   0  10      11735.50      11981.42       442.96 o
   7   0  10       1585.31       1703.51       135.35 o
   8   0  10         78.73        -53.70        93.27 o
   9   0  10       5776.00       5472.04       260.57 o
  10   0  10      12243.70      12101.28       467.57 o
  11   0  10       1677.36       1759.57       201.68 o
  12   0  10        257.61        195.86       126.63 o
  13   0  10       2572.39       2516.40       204.35 o
   1   1  10         56.65         58.81        38.70 o
   2   1  10       6238.55       6623.47       175.21 o
   3   1  10        539.01        561.25        48.90 o
   4   1  10        984.18       1035.85        71.72 o
   5   1  10        238.14        209.77        57.42 o
   6   1  10       3084.44       2765.79       114.87 o
   7   1  10        476.93        532.78        78.99 o
   8   1  10       1770.91       1760.01       110.23 o
   9   1  10        847.96       1000.55       110.52 o
  10   1  10        706.00        511.57       120.12 o
  11   1  10         93.70        -26.96        88.88 o
  12   1  10       1021.63       1165.54       119.06 o
  13   1  10        797.68        954.54       115.70 o
   0   2  10        244.00        229.21        62.53 o
   1   2  10       3589.98       3563.13       102.71 o
   2   2  10        791.86        836.98        57.39 o
   3   2  10       1814.51       1853.94        81.36 o
   4   2  10        728.21        724.64        64.48 o
   5   2  10       2719.59       2961.41       144.47 o
   6   2  10       4590.33       4540.49       170.53 o
   7   2  10        166.73        263.83        69.48 o
   8   2  10       2210.11       2206.89       112.55 o
   9   2  10        829.51        888.91        89.71 o
  10   2  10       5474.91       5626.73       194.28 o
  11   2  10         90.65         10.04        82.48 o
  12   2  10       2847.73       2892.31       149.33 o
  13   2  10         71.55        -23.57        97.83 o
   1   3  10        944.05        963.83        58.75 o
   2   3  10      40089.32      39548.30       775.48 o
   3   3  10        431.84        333.93        51.75 o
   4   3  10        194.63        252.86        58.55 o
   5   3  10        488.07        456.46        67.53 o
   6   3  10      20942.11      22102.05       531.34 o
   7   3  10          8.66         10.34        67.51 o
   8   3  10        443.20        410.10        80.43 o
   9   3  10         47.60        -11.52        79.50 o
  10   3  10       5447.12       5880.03       256.63 o
  11   3  10        443.37        433.86       100.71 o
  12   3  10        394.82        405.40       109.41 o
  13   3  10         10.88         17.05       105.50 o
   0   4  10         15.68         15.29        70.90 o
   1   4  10         52.18         43.09        51.51 o
   2   4  10        809.72        752.11        63.66 o
   3   4  10       1501.58       1566.52        84.83 o
   4   4  10         53.17         28.95        74.74 o
   5   4  10        726.68        824.47        88.67 o
   6   4  10       4308.08       4158.95       164.71 o
   7   4  10       2934.95       3038.37       143.64 o
   8   4  10        198.65        290.32        85.05 o
   9   4  10       1179.09       1124.28       107.98 o
  10   4  10       4162.00       4499.39       188.72 o
  11   4  10       2116.27       2239.03       151.53 o
  12   4  10        315.55        186.13       107.24 o
   1   5  10        197.73         79.12        65.76 o
   2   5  10       6292.44       6133.19       181.47 o
   3   5  10          3.83        -26.04        61.25 o
   4   5  10       1593.75       1506.31       132.75 o
   5   5  10        531.16        528.90        85.01 o
   6   5  10       3809.69       4059.86       168.98 o
   7   5  10         16.62        164.15        83.82 o
   8   5  10       2815.16       2668.89       143.59 o
   9   5  10        409.13        379.17       101.18 o
  10   5  10       1404.62       1317.88       143.36 o
  11   5  10         14.46        -43.92       100.88 o
  12   5  10       1573.15       1560.18       145.43 o
   0   6  10         17.22        -85.23        85.23 o
   1   6  10        492.64        581.01        71.90 o
   2   6  10        112.03         46.36        63.39 o
   3   6  10         30.03         49.21        64.08 o
   4   6  10        113.57         27.63        78.03 o
   5   6  10        742.32        751.29        98.62 o
   6   6  10        685.96        817.27       105.41 o
   7   6  10        218.82        117.02       100.45 o
   8   6  10        507.28        458.66       113.53 o
   9   6  10        377.98        495.55       120.30 o
  10   6  10        905.02        876.28       132.64 o
  11   6  10        476.17        133.42       123.50 o
   1   7  10       1308.76       1241.16        94.43 o
   2   7  10      58437.80      57270.07      1209.43 o
   3   7  10        875.00        788.91        88.18 o
   4   7  10          0.22        112.52        83.33 o
   5   7  10        535.59        601.51       110.78 o
   6   7  10      31769.55      30154.09       755.28 o
   7   7  10         85.26         49.93       115.50 o
   8   7  10          4.72         49.12       104.87 o
   9   7  10          4.77        -45.76       109.13 o
  10   7  10       8975.11       9381.31       412.31 o
   0   8  10        284.60        216.84       109.20 o
   1   8  10       2783.42       2970.26       141.69 o
   2   8  10         94.84        147.87        72.18 o
   3   8  10        899.61        792.36        95.19 o
   4   8  10        272.83        225.82        91.30 o
   5   8  10       3467.23       3265.75       227.35 o
   6   8  10        507.54        594.60       107.34 o
   7   8  10         26.27          7.56       103.25 o
   8   8  10        225.00        191.03       146.40 o
   1   9  10        258.84        157.66        87.46 o
   2   9  10       5160.44       5065.46       194.49 o
   3   9  10          5.65         16.03        86.80 o
   4   9  10        982.06       1140.42       122.87 o
   5   9  10        886.37        979.16       135.12 o
   6   9  10       2892.34       2680.97       162.26 o
   7   9  10        175.19         55.43       188.40 o
   0  10  10          0.22         -7.18       162.99 o
   1  10  10         40.00         51.75        95.33 o
   2  10  10         50.69        154.90        99.02 o
   3  10  10        132.99         52.59       107.01 o
   1   0  11      30393.36      28813.20       850.19 o
   2   0  11      20928.11      21200.12       642.16 o
   3   0  11      21706.04      21886.36       823.50 o
   4   0  11        283.75        281.64       103.88 o
   5   0  11      23654.72      23504.29       885.36 o
   6   0  11       8705.34       9375.54       420.95 o
   7   0  11       9227.87       9407.95       423.21 o
   8   0  11        641.63        546.23       167.85 o
   9   0  11       9799.45       9540.03       442.28 o
  10   0  11        990.32       1190.25       165.89 o
  11   0  11       2647.63       2760.54       235.33 o
  12   0  11        607.83        761.19       180.28 o
  13   0  11       1860.79       1975.45       272.92 o
   0   1  11       8779.00       9083.06       312.03 o
   1   1  11       2059.33       2064.68        85.68 o
   2   1  11        342.39        366.65        56.43 o
   3   1  11        741.55        789.54        90.13 o
   4   1  11       5909.68       6029.32       200.27 o
   5   1  11       2494.89       2607.90       126.66 o
   6   1  11       1854.78       1736.84       108.47 o
   7   1  11         59.06         11.22        72.11 o
   8   1  11       1620.75       1737.90       158.41 o
   9   1  11       1526.39       1527.34       118.70 o
  10   1  11       1892.35       1914.33       129.74 o
  11   1  11         10.77        -93.32        93.32 o
  12   1  11         82.21         79.45       101.08 o
  13   1  11        476.05        470.25       146.95 o
   1   2  11       7205.23       7228.06       173.40 o
   2   2  11       5619.71       5698.48       152.86 o
   3   2  11       5667.36       5800.92       172.10 o
   4   2  11       2010.10       1879.95       100.76 o
   5   2  11       4395.93       4313.63       154.02 o
   6   2  11       3944.44       4145.23       164.52 o
   7   2  11       2243.70       2330.81       127.83 o
   8   2  11       3561.00       3776.52       165.72 o
   9   2  11       1064.72       1192.82       111.94 o
  10   2  11       1950.94       2226.85       141.09 o
  11   2  11        463.28        395.24       105.93 o
  12   2  11       1991.03       2110.31       159.05 o
   0   3  11       7986.32       8097.15       271.46 o
   1   3  11       1301.85       1301.51        72.86 o
   2   3  11        742.68        809.66        63.95 o
   3   3  11       1425.22       1490.73        85.34 o
   4   3  11       6109.51       5925.95       196.43 o
   5   3  11        315.83        385.59        73.41 o
   6   3  11       4032.85       4091.82       157.25 o
   7   3  11        502.74        439.29        93.68 o
   8   3  11       2769.70       2603.81       137.39 o
   9   3  11          8.15         75.59        87.88 o
  10   3  11       4086.60       4452.52       190.06 o
  11   3  11         11.88       -108.57       108.57 o
  12   3  11        772.13        899.82       133.29 o
   1   4  11      10198.35      10223.51       332.58 o
   2   4  11       6496.06       6268.58       176.19 o
   3   4  11       5882.38       5665.70       182.96 o
   4   4  11          8.93        144.21        68.64 o
   5   4  11       9471.67       9850.06       298.34 o
   6   4  11       2215.86       2310.93       131.15 o
   7   4  11       1803.23       1984.06       127.49 o
   8   4  11         14.11        -26.45        87.12 o
   9   4  11       4768.86       4939.87       199.56 o
  10   4  11         62.56         76.13        96.69 o
  11   4  11        300.30        289.44       111.56 o
   0   5  11      16208.48      16444.20       847.79 o
   1   5  11       4357.82       4209.56       165.36 o
   2   5  11          4.96         81.44        68.98 o
   3   5  11        598.45        526.62        88.68 o
   4   5  11      11213.32      10806.50       321.41 o
   5   5  11       8543.35       8294.18       266.87 o
   6   5  11         19.30        -22.90        91.02 o
   7   5  11         58.71        -28.95        95.35 o
   8   5  11       3464.33       3586.01       174.93 o
   9   5  11       7851.53       8277.16       281.81 o
  10   5  11          6.01        -14.39       101.73 o
  11   5  11        394.28        279.60       157.58 o
   1   6  11        507.63        562.14        78.48 o
   2   6  11        450.84        444.81        75.38 o
   3   6  11        598.19        417.42        94.29 o
   4   6  11        828.08        743.78       103.28 o
   5   6  11        142.17         26.62        88.48 o
   6   6  11        454.08        343.23       106.26 o
   7   6  11        337.51        326.28       112.17 o
   8   6  11       1496.02       1576.48       145.29 o
   9   6  11          2.99        161.34       119.33 o
  10   6  11        376.94        353.68       128.67 o
   0   7  11        833.92        827.74       127.54 o
   1   7  11         53.79        106.52        74.66 o
   2   7  11        837.90        857.85        91.76 o
   3   7  11        688.46        628.25       100.74 o
   4   7  11        703.66        779.50       105.41 o
   5   7  11        450.50        671.58       110.48 o
   6   7  11       4694.60       4805.76       277.57 o
   7   7  11        667.50        507.29       119.73 o
   8   7  11        429.47        234.95       121.69 o
   9   7  11       1618.85       1828.39       198.36 o
   1   8  11       1344.29       1406.75       105.84 o
   2   8  11        772.25        843.46        99.97 o
   3   8  11       1122.15       1366.36       117.87 o
   4   8  11          1.01         -0.01        92.50 o
   5   8  11       1066.05       1129.25       120.20 o
   6   8  11        159.96        -96.63        96.63 o
   7   8  11        677.64        474.59       143.53 o
   0   9  11       6102.95       5880.98       296.02 o
   1   9  11       1744.44       1772.91       128.08 o
   2   9  11          0.09         56.71        96.96 o
   3   9  11        180.09        311.69       113.96 o
   4   9  11       3938.37       3942.00       228.82 o
   5   9  11       3948.61       3612.35       969.87 o
   0   0  12      30095.95      29058.71      1224.10 o
   1   0  12        578.32        515.04        91.53 o
   2   0  12         10.84         74.87        83.83 o
   3   0  12       1817.29       1930.21       172.55 o
   4   0  12      23150.31      23518.81       893.59 o
   5   0  12        302.41        504.76       130.64 o
   6   0  12         40.55        166.76       123.07 o
   7   0  12       1010.30       1067.69       156.06 o
   8   0  12      10581.29      11589.11       518.69 o
   9   0  12       2747.55       2985.38       239.01 o
  10   0  12         11.31        -42.32       138.83 o
  11   0  12        122.17          9.92       160.35 o
  12   0  12       2820.32       3150.77       524.57 o
   1   1  12       5618.28       6209.42       179.15 o
   2   1  12        755.18        724.29        75.52 o
   3   1  12       8383.30       8407.01       272.95 o
   4   1  12         42.29        153.96        77.49 o
   5   1  12       1240.57       1322.72       111.86 o
   6   1  12        431.02        511.87        96.24 o
   7   1  12       5747.55       6115.78       235.11 o
   8   1  12         88.23          5.93        92.24 o
   9   1  12          3.58        -64.30        96.79 o
  10   1  12        137.83        -52.24       102.99 o
  11   1  12       1923.93       1932.68       153.21 o
   0   2  12       6746.41       6594.86       253.98 o
   1   2  12         10.90         97.65        59.55 o
   2   2  12          0.10         26.90        60.98 o
   3   2  12       2030.30       2143.68       128.80 o
   4   2  12       5127.53       5076.07       198.23 o
   5   2  12       1230.92       1243.66       126.33 o
   6   2  12          0.44        -56.45        79.83 o
   7   2  12       3810.38       3895.78       170.20 o
   8   2  12       2223.66       2051.69       132.77 o
   9   2  12       2110.92       2305.56       144.10 o
  10   2  12          3.57          7.41        97.26 o
  11   2  12       2454.89       3057.80       183.17 o
   1   3  12        147.79         51.20        55.22 o
   2   3  12         70.91        116.25        57.95 o
   3   3  12       2339.66       2114.13       103.72 o
   4   3  12         83.20         51.50        76.22 o
   5   3  12        643.06        581.95        91.79 o
   6   3  12         16.62         28.48        88.76 o
   7   3  12       3527.77       3643.32       178.91 o
   8   3  12        162.25        234.80       101.84 o
   9   3  12       1707.49       1670.75       141.74 o
  10   3  12          0.49        -74.08       108.75 o
  11   3  12       1972.77       1667.16       157.40 o
   0   4  12      14019.09      13928.54       508.87 o
   1   4  12        360.67        338.87        70.63 o
   2   4  12          8.77        -27.06        61.59 o
   3   4  12        416.04        528.92        78.87 o
   4   4  12      10699.42      10622.70       320.48 o
   5   4  12          7.03        -51.13        82.98 o
   6   4  12         37.42        165.06        86.46 o
   7   4  12         11.72        -84.21        84.21 o
   8   4  12       4746.95       4568.60       197.60 o
   9   4  12        707.35        575.52       113.93 o
  10   4  12         19.12        -62.35       118.30 o
   1   5  12      19130.70      19082.54       472.06 o
   2   5  12       2388.83       2644.34       128.08 o
   3   5  12      18516.00      18246.60       485.39 o
   4   5  12        599.09        540.40        97.50 o
   5   5  12       9775.86       9702.28       328.41 o
   6   5  12       1771.07       2040.09       151.95 o
   7   5  12       9291.16       9656.33       336.30 o
   8   5  12       1357.35       1742.49       184.00 o
   9   5  12       2002.84       1953.21       165.70 o
   0   6  12        882.37       1152.12       207.40 o
   1   6  12          1.31         52.44        79.14 o
   2   6  12          0.88         14.42        85.70 o
   3   6  12        526.86        595.99        99.43 o
   4   6  12        650.10        719.33       102.36 o
   5   6  12        226.25        263.51       133.16 o
   6   6  12          3.75         56.74       106.79 o
   7   6  12       1205.45       1071.01       135.60 o
   8   6  12        253.48        220.13       127.98 o
   1   7  12       1630.74       1766.09       116.17 o
   2   7  12        116.73        230.28        98.92 o
   3   7  12          7.79        -93.43        98.28 o
   4   7  12        442.25        596.20       102.03 o
   5   7  12       4194.13       4243.33       189.34 o
   6   7  12        182.05        265.52       119.15 o
   7   7  12        572.38        631.94       133.33 o
   0   8  12       2734.72       2883.24       212.10 o
   1   8  12        141.52        132.23        88.79 o
   2   8  12          6.90         73.81        99.22 o
   3   8  12         40.31        113.66       105.43 o
   4   8  12       2104.41       2155.79       146.35 o
   5   8  12         67.93        203.62       114.86 o
   1   0  13       2999.63       3053.23       259.67 o
   2   0  13      11548.10      10813.67       473.87 o
   3   0  13        166.91        189.16       117.56 o
   4   0  13       1740.48       1937.23       187.28 o
   5   0  13       5528.24       5394.60       302.20 o
   6   0  13       6490.50       6370.28       338.44 o
   7   0  13        542.10        505.25       213.26 o
   8   0  13       3577.89       3856.20       275.04 o
   9   0  13       3999.03       4040.10       282.40 o
  10   0  13       2035.50       1834.21       224.45 o
   0   1  13       1020.52        754.12       104.39 o
   1   1  13       2125.06       1730.73        96.16 o
   2   1  13        150.08        147.69        86.41 o
   3   1  13        727.81        642.91        96.59 o
   4   1  13        514.72        439.70        93.24 o
   5   1  13       2757.52       2601.88       166.93 o
   6   1  13        837.60        811.56       108.55 o
   7   1  13         65.59          5.13        96.25 o
   8   1  13         10.89         85.75       102.99 o
   9   1  13       1835.91       1763.15       147.55 o
  10   1  13        901.96        770.54       170.30 o
   1   2  13         81.97         26.46        65.18 o
   2   2  13          9.19        -46.89        80.21 o
   3   2  13        650.14        469.21        94.55 o
   4   2  13        218.17        194.99        97.57 o
   5   2  13        621.68        643.69       101.91 o
   6   2  13        116.61        117.22        94.93 o
   7   2  13       3147.69       3381.45       176.65 o
   8   2  13        323.93        367.98       110.58 o
   9   2  13        370.57        217.81       121.18 o
  10   2  13        337.42        207.14       130.84 o
   0   3  13       6782.53       7095.07       309.98 o
   1   3  13      10440.49      10405.16       290.45 o
   2   3  13        222.90        153.67       123.22 o
   3   3  13       8028.88       7899.73       271.67 o
   4   3  13       4797.56       4910.58       218.85 o
   5   3  13       7347.14       7519.38       288.27 o
   6   3  13       1242.63       1326.63       146.15 o
   7   3  13       3113.95       3162.54       185.07 o
   8   3  13       1590.55       1737.81       159.55 o
   9   3  13       2845.70       3084.68       194.37 o
   1   4  13       1233.92       1396.85       131.17 o
   2   4  13       4087.62       4291.62       187.90 o
   3   4  13         37.60        -64.50       105.64 o
   4   4  13       1197.34       1163.12       122.47 o
   5   4  13       2631.97       2468.59       155.65 o
   6   4  13       2047.49       2639.51       163.63 o
   7   4  13        257.09        363.33       113.65 o
   8   4  13       2393.17       2721.48       174.68 o
   9   4  13       2170.14       2361.30       194.48 o
   0   5  13        213.14        226.00       117.69 o
   1   5  13         64.51        191.41        85.43 o
   2   5  13         47.43        149.47        91.71 o
   3   5  13       1163.91       1112.51       113.72 o
   4   5  13        352.92        245.63       106.06 o
   5   5  13        398.64        371.26       116.04 o
   6   5  13        251.90        154.19       112.92 o
   7   5  13       1722.44       1838.57       161.38 o
   8   5  13        680.65        750.87       151.28 o
   1   6  13         65.98         -9.32        82.12 o
   2   6  13        735.19        673.00       110.10 o
   3   6  13        506.23        398.56       105.82 o
   4   6  13        219.73         27.93       119.93 o
   5   6  13          1.40         11.65       115.57 o
   6   6  13        214.13        170.50       117.41 o
   7   6  13       1235.76       1273.18       231.02 o
   0   7  13       8025.42       7838.94       350.27 o
   1   7  13      11891.88      11630.58       455.59 o
   2   7  13        180.43        318.10       105.58 o
   3   7  13      11337.59      11506.75       371.81 o
   4   7  13       5977.55       5686.63       239.79 o
   5   7  13       6693.68       6759.96       313.65 o
   0   0  14        328.09        179.18       169.94 o
   1   0  14       1357.76       1621.94       255.94 o
   2   0  14        121.52        -16.38       124.62 o
   3   0  14       4063.71       4167.31       268.89 o
   4   0  14        330.55        133.48       175.43 o
   5   0  14         19.58         79.21       139.82 o
   6   0  14        625.33        471.67       162.75 o
   7   0  14       4437.97       4351.04       300.02 o
   8   0  14        313.89        271.38       166.38 o
   9   0  14        174.05        427.43       427.60 o
   1   1  14        237.10        188.15        88.32 o
   2   1  14       3045.12       2937.37       157.53 o
   3   1  14         15.48        -89.05        89.05 o
   4   1  14        615.22        743.25       119.35 o
   5   1  14        643.41        637.48       113.05 o
   6   1  14       1510.42       1702.42       139.38 o
   7   1  14          1.26       -101.99       101.99 o
   8   1  14       1181.36       1202.06       135.84 o
   9   1  14        700.80        952.83       202.12 o
   0   2  14       3889.22       3776.46       215.67 o
   1   2  14      22097.28      21442.49       635.88 o
   2   2  14         63.73        138.89        92.38 o
   3   2  14      19187.33      19590.69       551.09 o
   4   2  14       2424.83       2341.02       151.22 o
   5   2  14      13770.29      14078.93       429.96 o
   6   2  14        391.51        283.75       106.48 o
   7   2  14       8692.51       8906.51       339.07 o
   8   2  14        435.60        568.62       135.42 o
   1   3  14        100.93        115.98        89.53 o
   2   3  14       3286.15       3296.63       194.28 o
   3   3  14        451.37        364.77       118.77 o
   4   3  14        181.44        143.78       108.74 o
   5   3  14         26.64        -53.55       107.00 o
   6   3  14       1457.25       1739.04       153.47 o
   7   3  14       1032.65        851.12       139.15 o
   8   3  14        361.80        391.58       172.29 o
   0   4  14         60.58       -101.97       127.86 o
   1   4  14        140.44        -19.62       108.35 o
   2   4  14         74.72       -127.85       127.85 o
   3   4  14       1016.81       1029.48       155.23 o
   4   4  14         96.54         91.05       124.10 o
   5   4  14         78.30        172.59       141.09 o
   6   4  14        388.15        512.12       147.22 o
   7   4  14       1389.86       1590.11       178.55 o
   1   5  14        329.86         97.48       114.22 o
   2   5  14       2788.93       2861.80       181.07 o
   3   5  14        100.06        230.27       125.65 o
   4   5  14        943.11       1012.04       143.80 o
   5   5  14       1337.23       1279.07       156.49 o
   6   5  14       1649.14       1606.07       183.68 o
   0   6  14       1272.86       1372.80       179.96 o
   1   6  14       6957.60       7392.72       274.37 o
   2   6  14         82.19        161.36       104.29 o
   3   6  14       5552.53       5640.87       269.37 o
   4   6  14        778.75        599.97       135.57 o
   1   0  15       7852.72       7914.98       465.53 o
   2   0  15       4361.75       4525.78       282.88 o
   3   0  15       7429.79       8039.14       406.96 o
   4   0  15       1468.37       1656.88       226.97 o
   5   0  15       3814.68       4371.41       491.88 o
   6   0  15       3511.79       3434.79       278.73 o
   7   0  15       3290.02       3593.97       328.03 o
   0   1  15       1621.63       1225.69       362.46 o
   1   1  15        250.20         82.77       105.36 o
   2   1  15          1.45         28.44        97.73 o
   3   1  15         24.25        -82.17        97.17 o
   4   1  15       1362.53       1292.56       133.88 o
   5   1  15        220.76        259.76       107.86 o
   6   1  15          4.39         -7.05       105.29 o
   1   2  15         28.29        -27.28       100.71 o
   2   2  15          7.52         47.46       105.16 o
   3   2  15        848.20        913.46       119.52 o
   4   2  15        275.71        225.09       112.23 o
   5   2  15       1187.84       1407.38       163.98 o
   6   2  15         41.15         71.88       121.72 o
   0   3  15        685.87        680.24       233.65 o
   1   3  15         46.02        116.51       132.64 o
   2   3  15          3.58        133.54       120.87 o
   3   3  15        529.49        391.36       133.40 o
   4   3  15        421.63        425.51       123.83 o
   5   3  15         28.16       -106.62       115.86 o
   1   4  15       3957.28       3859.06       252.99 o
   2   4  15       2145.35       2389.70       209.12 o
   3   4  15       4160.33       3978.16       265.64 o
   4   4  15        521.14        472.96       164.16 o
   0   5  15       9913.75       8826.96       659.47 o
   1   5  15       1216.24       1334.72       161.09 o
   2   5  15          7.60       -150.43       227.36 o
   0   0  16      20046.33      20813.70      1755.52 o
   1   0  16       1486.27       1510.67       283.73 o
   2   0  16          0.85        -66.63       179.30 o
   3   0  16        228.92        284.54       249.83 o
   1   1  16        299.51        224.22       166.44 o
   2   1  16         52.41       -112.64       112.64 o
   3   1  16        205.53         -6.56       120.66 o
   0   2  16        187.26       -148.44       203.97 o
   1   2  16          0.07        158.68       157.67 o
   2   2  16        456.28        269.84       149.40 o
                                                
